# Supplementary material for: Bariatric surgery-induced weight loss and associated genome-wide DNA-methylation alterations in obese individuals
Source: Clin Epigenetics. 2022 Dec 18;14:176. doi: 10.1186/s13148-022-01401-9 (PMC9759858; doi:10.1186/s13148-022-01401-9)
Supplement: Supplementary file 2 — Additional file 2: Table T1. Subject characteristics of replication set. Table T2. List od FDR (p<0.05) corrected DMP. Table T3. DMR list. [file 13148_2022_1401_MOESM2_ESM.xlsx]

## Sheet: Supp Table T1
Supplementary Table T1: Subject characteristics of replication set
Replication	Obese-T0 (Baseline)	Obese-T-diet (weight loss)	Healthy-T0	Healthy-T2
Number of subjects	8	8	8	8
Males/Females (n)	2 male & 6 females	2 male & 6 females	2 male & 6 females	2 male & 6 females
Age (years)	41.32 (32.95-47.67)	41.92 (33.55-48.27)	41.32 (32.95-47.67)	41.92 (33.55-48.27)
BMI (Kg/m2)	30.06 (28.47-31.77)	27.25 (25.02-28)	23.9 (23.44-24.68)	23.70 (21.93-25.40)
Waist circumference (cm)	90.75 (84-98.50)	83.25 (81-90.25)	78.5 (75.13-81)	79.5 (77.25-84)
Hip circumference (cm)	114 (105.8-124.5)	109 (98.5-116.3)	97.75 (96.25-106.6)	101.5 (96.25-109.3)
HOMA-IR	2.56 (1.79-3.93)	1.56 (1.34-2.49)	2.11 (1.34-2.65)	1.43 (1.12-1.87)
HbA1c (mmol/mol)	33.5 (32-34.75)	34 (31.25-36)	33.5 (31.25-34.75)	32 (31-35)
Hypertension (n)	1 (12.5%)	0	0	0
Dyslipidemia (n)	2 (25%)	1 (12.5%)	1 (12.5%)	4 (50%)
Impaired fasting glucose (n)	0	0	0	0
HOMA-IR=Homeostatic Model Assessment for Insulin Resistance; HbA1c: hemoglobin A1c;
Monozygotic twins discordant for BMI. Diet regimen for a weight loss of 10% of the original weight (~6 months) was followed only for the overweight subject.
Continuous variables are expressed as median (IQ range) and discrete variables are reported as number of subjects (%)

## Sheet: Supp Table T2
Supplementary Table T2: List of FDR (P<0.05) corrected DMP
cpg_id	chr	position	gene	Estimate	95%CI	P.Value	fdr	Interaction_P.Value
cg15032216	chr1	20577301	VWA5B1	-0.56	-0.68 - -0.43	1.50784e-11	1.27939e-05	0.25
cg12696263	chr14	67446489	ATP6V1D	-0.89	-1.11 - -0.68	3.32099e-11	1.40892e-05	0.83
cg05485304	chr1	234382487	TARBP1	-0.49	-0.61 - -0.37	2.66556e-10	5.68205e-05	0.11
cg17280849	chr2	168783262	B3GALT1	-0.43	-0.55 - -0.32	2.67866e-10	5.68205e-05	0.36
cg04504681	chr3	159604035	IQCJ-SCHIP1	-0.4	-0.50 - -0.30	4.54141e-10	7.70671e-05	0.33
cg03988297	chr1	219060547	LYPLAL1	-0.32	-0.41 - -0.24	6.07396e-10	8.58951e-05	0.12
cg11846494	chr11	83393148	DLG2	-0.4	-0.51 - -0.29	7.45467e-10	9.03604e-05	0.49
cg05424884	chr2	63882416	WDPCP	-0.55	-0.71 - -0.40	1.54659e-09	0.000164034	0.28
cg21957311	chr13	45623331	NUFIP1	-0.7	-0.89 - -0.51	2.22668e-09	0.000209924	0.24
cg24130641	chr21	45478471	ICOSLG	-0.59	-0.76 - -0.42	3.41816e-09	0.000290028	0.47
cg00334274	chr22	30474915	HORMAD2	-0.47	-0.60 - -0.34	3.99611e-09	0.000308242	0.9
cg05934812	chr5	334322	AHRR	-0.49	-0.64 - -0.35	5.02135e-09	0.000355048	0.79
cg14928941	chr6	16420347	ATXN1	-0.68	-0.88 - -0.48	6.34524e-09	0.000373142	0.84
cg27141176	chr2	235272562	ARL4C	0.37	0.26 - 0.47	6.56977e-09	0.000373142	0.44
cg07904045	chr3	8782064	SSUH2	-0.32	-0.41 - -0.23	6.59657e-09	0.000373142	0.4
cg08144425	chr14	32700524	ARHGAP5	-0.36	-0.46 - -0.25	7.51191e-09	0.000398362	0.16
cg10119914	chr8	80656048	STMN2	-0.43	-0.56 - -0.31	8.9849e-09	0.000438134	0.08
cg27033979	chr5	10030097	CCT5	-0.43	-0.56 - -0.30	9.29462e-09	0.000438134	0.58
cg19726711	chr10	6183872	MIR3155B	-0.58	-0.75 - -0.41	1.02522e-08	0.000454054	0.97
cg14753070	chr19	14163842	PALM3	-0.44	-0.57 - -0.31	1.11072e-08	0.000454054	0.7
cg04978197	chr3	16164375	DPH3	-0.43	-0.56 - -0.30	1.12378e-08	0.000454054	0.08
cg18257485	chr4	2956627	NOP14	-0.37	-0.47 - -0.26	1.41317e-08	0.000545029	0.69
cg00656990	chr16	78812407	WWOX	-0.4	-0.53 - -0.28	1.48819e-08	0.000549009	0.64
cg06092310	chr1	26097918	MAN1C1	0.42	0.30 - 0.55	1.84568e-08	0.000652519	0.74
cg06312004	chr8	135836721	MIR30D	-0.46	-0.60 - -0.32	2.1493e-08	0.000729466	0.46
cg15518106	chr3	53836983	CHDH	-0.36	-0.48 - -0.25	2.31751e-08	0.000756302	0.14
cg09074744	chr4	8601496	CPZ	-0.38	-0.50 - -0.27	2.73068e-08	0.000846283	0.21
cg16472834	chr2	231533021	CAB39	-0.43	-0.56 - -0.30	2.79271e-08	0.000846283	0.32
cg15473329	chr19	39862918	SAMD4B	-0.43	-0.57 - -0.29	3.00658e-08	0.000879675	0.97
cg23282115	chr3	192711447	MB21D2	-0.46	-0.60 - -0.32	3.20079e-08	0.000905282	0.52
cg05352838	chr6	33384391	CUTA	-0.67	-0.89 - -0.46	3.74861e-08	0.00100831	0.36
cg00797434	chr11	32680447	EIF3M	-0.73	-0.96 - -0.50	3.80275e-08	0.00100831	0.33
cg07255810	chr3	158161558	LXN	-0.65	-0.84 - -0.45	3.92705e-08	0.00100972	0.69
cg19356286	chr6	11722624	TMEM170B	-0.4	-0.53 - -0.28	4.24757e-08	0.00103802	0.31
cg00470050	chr15	72206554	MYO9A	-0.47	-0.62 - -0.32	4.28179e-08	0.00103802	0.91
cg21022868	chr1	159923861	LINC01133	-0.46	-0.60 - -0.32	4.64835e-08	0.00108116	0.77
cg05945665	chr5	153986184	LARP1	-0.41	-0.54 - -0.28	4.71461e-08	0.00108116	0.52
cg13407335	chr17	7832852	KCNAB3	-0.83	-1.10 - -0.57	5.00089e-08	0.00111664	0.26
cg10073338	chr10	89521994	ATAD1	-0.63	-0.82 - -0.43	5.25946e-08	0.00114426	0.95
cg23868054	chr11	124764510	ROBO4	-0.31	-0.41 - -0.21	5.75956e-08	0.00118891	0.55
cg15690696	chr11	120217718	ARHGEF12	-0.47	-0.62 - -0.33	5.80882e-08	0.00118891	0.08
cg11489192	chr11	35993771	LDLRAD3	-0.46	-0.61 - -0.32	5.88507e-08	0.00118891	0.35
cg27394911	chr16	23304561	COG7	-0.57	-0.76 - -0.39	6.04103e-08	0.00119204	0.27
cg12498259	chr5	110733858	STARD4	-0.42	-0.55 - -0.28	6.35078e-08	0.00122468	0.71
cg19397679	chr15	57079231	TCF12	-0.56	-0.74 - -0.37	6.83491e-08	0.00128875	0.4
cg25874108	chr17	72892908	OTOP2	-0.41	-0.54 - -0.27	7.17758e-08	0.00132394	0.15
cg21871781	chr16	8892813	TMEM186	-0.53	-0.70 - -0.37	7.55899e-08	0.00136463	0.57
cg25522547	chr5	17691839	LINC02111	-0.5	-0.67 - -0.34	7.94271e-08	0.00138624	0.82
cg27475774	chr5	131879688	RAD50	-0.66	-0.88 - -0.46	8.00545e-08	0.00138624	0.61
cg02986632	chr8	136680012	KHDRBS3	-0.3	-0.40 - -0.20	8.50288e-08	0.00144293	0.63
cg09720734	chr10	129046280	INSYN2A	-0.57	-0.76 - -0.38	9.34312e-08	0.00155442	0.5
cg04553173	chr5	138783103	ECSCR	-0.39	-0.52 - -0.26	9.57617e-08	0.00156256	0.32
cg23228178	chr1	17633681	PADI4	-0.4	-0.53 - -0.27	9.99078e-08	0.00158138	0.89
cg08754067	chr5	40833236	RPL37	-0.39	-0.53 - -0.26	1.00643e-07	0.00158138	0.47
cg02273125	chr10	62635304	RHOBTB1	-0.34	-0.45 - -0.23	1.11489e-07	0.00169926	0.62
cg06485774	chr1	184859325	NIBAN1	-0.55	-0.73 - -0.38	1.1292e-07	0.00169926	0.61
cg15419813	chr18	53044652	TCF4	-0.51	-0.67 - -0.34	1.16183e-07	0.00169926	0.17
cg23510258	chr17	80840821	ZNF750	-0.75	-1.01 - -0.50	1.17394e-07	0.00169926	0.4
cg02242858	chr10	13768464	PRPF18	-0.54	-0.72 - -0.36	1.18158e-07	0.00169926	0.99
cg04721710	chr11	32416490	WT1	-0.38	-0.50 - -0.26	1.20423e-07	0.00170297	0.54
cg19074747	chr4	4639746	STX18	-0.53	-0.70 - -0.36	1.25044e-07	0.00170699	0.51
cg03497846	chr6	6916301	LY86-AS1	0.48	0.32 - 0.63	1.25735e-07	0.00170699	0.56
cg09559119	chr8	37483497	LOC728024	-0.32	-0.42 - -0.21	1.26743e-07	0.00170699	0.09
cg02634141	chrX	146313213	MIR507	-0.36	-0.47 - -0.24	1.33769e-07	0.00177347	0.48
cg18801856	chr1	245992692	KIF26B	-0.44	-0.59 - -0.30	1.38565e-07	0.00180879	0.01
cg20071868	chr19	46917023	PPP5C	0.28	0.19 - 0.37	1.45247e-07	0.00186729	0.05
cg02101518	chr14	103272455	TRAF3	-0.43	-0.58 - -0.29	1.48637e-07	0.00188226	0.67
cg06442437	chr2	102679203	IL1R1	-0.67	-0.90 - -0.44	1.50848e-07	0.00188226	0.36
cg21158528	chr1	211501629	TRAF5	-0.48	-0.64 - -0.32	1.54308e-07	0.00189752	0.66
cg08674075	chr15	43809686	MAP1A	0.34	0.23 - 0.46	1.57179e-07	0.00190522	0.71
cg08552853	chr2	102875372	MFSD9	-0.53	-0.71 - -0.36	1.63958e-07	0.0019594	0.83
cg09114153	chr11	2322329	C11orf21	0.51	0.34 - 0.68	1.67979e-07	0.00197957	0.92
cg27399348	chr18	21572366	TTC39C	-0.63	-0.84 - -0.42	1.76449e-07	0.00202358	0.44
cg23821392	chr3	10709230	SLC6A11	-0.38	-0.51 - -0.26	1.76483e-07	0.00202358	0.64
cg22841667	chr11	8705620	RPL27A	-0.73	-0.98 - -0.49	1.81888e-07	0.00205774	0.55
cg05170183	chr7	55584387	VOPP1	-0.57	-0.76 - -0.38	1.91975e-07	0.00214328	0.27
cg04124726	chr7	79086680	MAGI2	-0.33	-0.45 - -0.22	2.24583e-07	0.00246872	0.93
cg10067950	chr15	58749840	ADAM10	-0.31	-0.41 - -0.21	2.26944e-07	0.00246872	0.13
cg14153689	chr4	10732403	CLNK	-0.43	-0.58 - -0.29	2.38388e-07	0.00255625	0.55
cg01736956	chr13	34184729	STARD13	-0.52	-0.70 - -0.34	2.43649e-07	0.00255625	0.9
cg22438063	chr16	75121671	ZNRF1	0.39	0.26 - 0.51	2.4453e-07	0.00255625	0.66
cg03388121	chr16	66692404	CMTM4	0.34	0.23 - 0.46	2.47041e-07	0.00255625	0.17
cg20780180	chr5	122251808	SNX24	-0.57	-0.77 - -0.38	2.52152e-07	0.00256133	0.87
cg14806636	chr11	19761062	NAV2	-0.38	-0.51 - -0.25	2.53569e-07	0.00256133	0.2
cg03441853	chr15	73075003	ADPGK-AS1	-0.52	-0.70 - -0.33	2.59149e-07	0.00258612	0.98
cg19314159	chr5	145317340	GRXCR2	-0.54	-0.72 - -0.36	2.6469e-07	0.00258612	0.29
cg05676613	chr12	7173728	C1S	-0.4	-0.53 - -0.26	2.65348e-07	0.00258612	0.33
cg16775095	chr15	66947066	SMAD6	2.14	1.28 - 2.95	2.7016e-07	0.00258612	0.91
cg01466491	chr19	10523363	CDC37	-0.61	-0.84 - -0.39	2.71263e-07	0.00258612	0.89
cg01041455	chr3	160879983	NMD3	-0.52	-0.70 - -0.34	2.79677e-07	0.00263671	0.45
cg25245302	chr11	108605843	DDX10	-0.43	-0.57 - -0.28	2.86028e-07	0.00264681	0.28
cg10523000	chr1	118198739	GDAP2	-0.45	-0.60 - -0.29	2.86988e-07	0.00264681	0.48
cg04595219	chr19	2504004	GADD45B	-0.38	-0.51 - -0.25	2.96618e-07	0.00267794	0.7
cg11659111	chr1	208684711	LOC148696	-0.36	-0.49 - -0.24	2.96675e-07	0.00267794	0.54
cg17217296	chr1	159046937	IFI16	-0.63	-0.86 - -0.42	3.14743e-07	0.00281112	0.32
cg00213192	chr2	159363889	PKP4	-0.38	-0.52 - -0.25	3.36179e-07	0.0029713	0.5
cg10636915	chr6	91730694	MAP3K7	-0.33	-0.45 - -0.22	3.44937e-07	0.00301728	0.64
cg09702470	chr2	196187394	DNAH7	0.47	0.31 - 0.63	3.55373e-07	0.00307685	0.8
cg04010004	chr1	89916628	GBP1P1	-0.7	-0.94 - -0.46	3.63245e-07	0.0030812	0.21
cg02700164	chr8	42046567	PLAT	-0.38	-0.51 - -0.25	3.64328e-07	0.0030812	0.19
cg06097537	chr6	126226312	NCOA7	-0.33	-0.44 - -0.21	3.70328e-07	0.0030812	0.9
cg01336845	chr9	88126193	LOC389765	-0.38	-0.52 - -0.25	3.70401e-07	0.0030812	0.23
cg00469310	chr2	42237305	C2orf91	-0.32	-0.43 - -0.21	3.85927e-07	0.00317918	0.41
cg17073347	chr13	21869952	MIPEPP3	-0.95	-1.30 - -0.61	4.03485e-07	0.00329187	0.7
cg05555089	chr14	87141517	LINC01148	-0.43	-0.58 - -0.28	4.10579e-07	0.00331784	0.79
cg04191934	chr12	48645009	CCDC184	-0.57	-0.77 - -0.37	4.17756e-07	0.00334399	0.47
cg01124731	chr9	117444611	TEX48	-0.46	-0.63 - -0.30	4.44422e-07	0.00352419	0
cg26328951	chr1	28906514	SNHG12	-0.36	-0.49 - -0.23	4.52562e-07	0.00353962	0.88
cg17109865	chr16	3857894	CREBBP	-0.31	-0.43 - -0.21	4.54711e-07	0.00353962	0.91
cg14573175	chr12	110069122	MMAB	-0.42	-0.56 - -0.28	4.614e-07	0.00354301	0.62
cg27114691	chr1	39208576	AKIRIN1	-0.43	-0.58 - -0.28	4.63497e-07	0.00354301	0.68
cg12011642	chr17	55415959	COIL	0.44	0.29 - 0.59	4.75207e-07	0.00357244	0.3
cg17209404	chr10	73787559	SPOCK2	-0.53	-0.73 - -0.34	4.79571e-07	0.00357244	0.43
cg17847474	chr16	78802628	WWOX	-0.36	-0.49 - -0.23	4.79979e-07	0.00357244	0.74
cg27198652	chr1	159928680	SLAMF9	-0.65	-0.89 - -0.42	5.01842e-07	0.00370268	0.46
cg00607062	chr8	14176925	SGCZ	-0.29	-0.39 - -0.19	5.1385e-07	0.00373574	0.06
cg21867571	chr8	27468834	SCARA3	0.33	0.21 - 0.45	5.15127e-07	0.00373574	0.84
cg04779737	chr17	6082551	WSCD1	-0.49	-0.66 - -0.32	5.23413e-07	0.00376366	0.01
cg13979562	chr9	138967844	GPSM1	0.49	0.32 - 0.65	5.29214e-07	0.0037734	0.15
cg17672740	chr11	67255424	PITPNM1	-0.49	-0.66 - -0.32	5.45567e-07	0.00383269	0.84
cg21223656	chr10	15873568	MINDY3	-0.6	-0.81 - -0.39	5.46564e-07	0.00383269	0.16
cg11587583	chr3	152528170	TMEM14EP	-0.45	-0.61 - -0.29	5.60655e-07	0.00389928	0.09
cg25792710	chr11	21832512	FANCF	0.31	0.20 - 0.41	5.85448e-07	0.00401304	0.57
cg18843496	chr3	129261646	PLXND1	-0.28	-0.38 - -0.18	5.86473e-07	0.00401304	0.15
cg07546334	chr3	152557119	P2RY1	-0.6	-0.82 - -0.39	5.95353e-07	0.00401648	0.13
cg13964726	chr9	71062328	TMEM252	-0.44	-0.60 - -0.29	5.97024e-07	0.00401648	0.52
cg09152353	chr2	10134152	CYS1	-0.52	-0.71 - -0.33	6.01209e-07	0.00401648	0.72
cg09995011	chr5	6496510	UBE2QL1	-0.36	-0.49 - -0.23	6.07138e-07	0.00401648	0.91
cg06864186	chr10	90430556	LIPF	-0.55	-0.76 - -0.35	6.15336e-07	0.00401648	0.6
cg04277128	chr5	80537941	RNU5E-1	-0.35	-0.48 - -0.23	6.15377e-07	0.00401648	0.81
cg07348418	chr1	44903330	RNF220	-0.37	-0.51 - -0.24	6.2504e-07	0.00404385	0.18
cg05454848	chr1	11508167	DISP3	-0.26	-0.36 - -0.17	6.29102e-07	0.00404385	0.87
cg03846076	chr5	172743837	BNIP1	-0.47	-0.65 - -0.30	6.48207e-07	0.00413533	0.84
cg05532754	chr3	31293937	STT3B	-0.34	-0.46 - -0.22	6.54874e-07	0.00414668	0.54
cg02108736	chr19	10222041	EIF3G	-0.47	-0.63 - -0.30	6.5991e-07	0.00414762	0.52
cg03062944	chr10	6183455	PFKFB3	-0.58	-0.79 - -0.37	6.75015e-07	0.00421136	0.9
cg27064708	chr14	69030612	RAD51B	0.37	0.24 - 0.50	7.0174e-07	0.00431734	0.61
cg04975305	chr15	32425628	CHRNA7	-0.32	-0.43 - -0.21	7.02178e-07	0.00431734	0.85
cg26898567	chr17	10630621	TMEM220-AS1	-0.29	-0.39 - -0.18	7.24893e-07	0.00440483	0.82
cg21449597	chr4	154036828	ANXA2P1	-0.4	-0.55 - -0.25	7.30906e-07	0.00440483	0.98
cg00273129	chr1	29873309	MECR	-0.38	-0.51 - -0.24	7.31983e-07	0.00440483	0.75
cg14191882	chr4	143288686	IL15	-0.43	-0.58 - -0.27	7.57912e-07	0.00447585	0.57
cg04189326	chr14	103481271	CDC42BPB	0.29	0.19 - 0.39	7.61363e-07	0.00447585	0.52
cg02115781	chr2	172175273	METTL8	-0.5	-0.69 - -0.32	7.63299e-07	0.00447585	0.8
cg03158561	chr11	8705959	RPL27A	-0.46	-0.62 - -0.29	7.64884e-07	0.00447585	0.64
cg14071419	chr2	192614128	NABP1	-0.43	-0.59 - -0.27	7.76816e-07	0.00451454	0.67
cg01208726	chr5	6829916	TENT4A	-0.53	-0.72 - -0.34	7.84213e-07	0.00452652	0.42
cg16424396	chr10	71022363	HKDC1	-0.44	-0.60 - -0.29	8.07781e-07	0.00463105	0.78
cg13773356	chr14	55910650	FBXO34	-0.36	-0.49 - -0.23	8.33937e-07	0.00474892	0.33
cg25485235	chr16	78776702	WWOX	-0.34	-0.46 - -0.22	8.49951e-07	0.00480784	0.52
cg23856505	chr3	180131595	TTC14	-0.74	-1.02 - -0.47	8.68153e-07	0.00484165	0.88
cg11189004	chr20	55750671	SPO11	-0.47	-0.64 - -0.30	8.74727e-07	0.00484165	0.88
cg18703576	chr2	147359913	PABPC1P2	-0.44	-0.60 - -0.29	8.75088e-07	0.00484165	0.98
cg20648672	chr10	49387823	MAPK8	-0.39	-0.54 - -0.25	8.86545e-07	0.00484165	0.37
cg17012781	chr2	35047855	MYADML	-0.43	-0.58 - -0.27	8.88934e-07	0.00484165	0.06
cg07302272	chr2	161960904	TANK	-0.5	-0.68 - -0.32	8.90164e-07	0.00484165	0.39
cg27571604	chr10	80722277	ZMIZ1-AS1	-0.3	-0.41 - -0.19	9.27704e-07	0.00501369	0.97
cg16704590	chr20	47896769	ZNFX1	-0.4	-0.54 - -0.26	9.3523e-07	0.00502238	0.25
cg04984816	chr1	115883219	VANGL1	-0.36	-0.49 - -0.23	9.47433e-07	0.00505591	0.53
cg20350544	chr3	149135112	TM4SF4	-0.41	-0.57 - -0.26	9.63635e-07	0.0050796	0.93
cg01550148	chr5	134735544	H2AFY	0.33	0.21 - 0.45	9.67562e-07	0.0050796	0.64
cg14241454	chr17	30851049	MYO1D	-0.51	-0.71 - -0.32	9.69832e-07	0.0050796	0.73
cg01522547	chr8	23626607	NKX2-6	-0.25	-0.34 - -0.16	1.01439e-06	0.00528036	0.29
cg11003133	chr1	159046391	AIM2	-0.36	-0.50 - -0.23	1.05873e-06	0.00547758	0.96
cg20263205	chr2	193365731	TMEFF2	-0.32	-0.44 - -0.21	1.08824e-06	0.00558374	0.87
cg15387161	chr9	117798450	TNC	-0.44	-0.60 - -0.28	1.09241e-06	0.00558374	0.39
cg16361921	chr5	106599492	FER	-1.88	-2.68 - -1.13	1.10665e-06	0.00561035	0.78
cg21695830	chr1	89457462	KYAT3	-0.78	-1.06 - -0.50	1.11084e-06	0.00561035	0.56
cg03563307	chr2	87542765	RMND5A	-0.37	-0.51 - -0.24	1.13478e-06	0.0056782	0.46
cg25547997	chr9	133862224	FIBCD1	-0.35	-0.48 - -0.22	1.13766e-06	0.0056782	0.04
cg05716142	chr3	71276553	FOXP1	-0.54	-0.74 - -0.35	1.17015e-06	0.00579594	0.96
cg02910020	chr21	36883608	MIR802	-0.42	-0.58 - -0.26	1.17491e-06	0.00579594	0.51
cg25481157	chr15	66947564	LCTL	0.48	0.31 - 0.66	1.19491e-06	0.00583471	0.82
cg26613367	chr1	198489263	ATP6V1G3	-0.52	-0.72 - -0.32	1.19652e-06	0.00583471	0.56
cg20171011	chr11	865575	TSPAN4	-0.45	-0.62 - -0.29	1.20998e-06	0.00586661	0.85
cg13389146	chr2	96808802	DUSP2	-0.45	-0.62 - -0.28	1.21692e-06	0.00586674	0.8
cg09812836	chr19	15260953	NOTCH3	-0.3	-0.40 - -0.19	1.23473e-06	0.00586819	0.64
cg11404469	chr2	105548848	PANTR1	-0.53	-0.72 - -0.34	1.24051e-06	0.00586819	0.58
cg27174052	chr6	91079173	MIR4464	-0.38	-0.52 - -0.24	1.24973e-06	0.00586819	0.77
cg16055345	chr13	53642523	OLFM4	-0.53	-0.72 - -0.33	1.25039e-06	0.00586819	0.82
cg00232076	chr4	26753673	CCKAR	-0.6	-0.81 - -0.38	1.25579e-06	0.00586819	0.99
cg15290942	chr5	156652829	FAM71B	-0.54	-0.73 - -0.35	1.25872e-06	0.00586819	0.08
cg07638462	chr16	71523912	CHST4	-0.39	-0.53 - -0.25	1.29872e-06	0.00600121	0.36
cg13521328	chr14	94834763	SERPINA1	-0.31	-0.42 - -0.20	1.30139e-06	0.00600121	0.97
cg11079441	chr8	131432739	EFR3A	-0.58	-0.80 - -0.37	1.32245e-06	0.00606536	0.82
cg21338040	chr6	154927586	SCAF8	-0.38	-0.52 - -0.24	1.33691e-06	0.00609868	0.56
cg13427748	chr15	70767649	LRRC49	0.42	0.27 - 0.58	1.34873e-06	0.0061167	0.72
cg21108628	chr8	28022272	ELP3	-0.31	-0.42 - -0.20	1.35528e-06	0.0061167	0.99
cg13951797	chr16	2204381	SNORD60	-0.53	-0.72 - -0.34	1.37205e-06	0.00615808	0.46
cg07417874	chr1	61946752	NFIA	-0.27	-0.36 - -0.17	1.38098e-06	0.00615808	0.66
cg10655885	chr20	5824213	SHLD1	-0.44	-0.60 - -0.28	1.38622e-06	0.00615808	0.3
cg01405582	chr6	29692365	HLA-F	-0.49	-0.67 - -0.31	1.39855e-06	0.00616257	0.99
cg20008885	chr1	193670163	CDC73	-0.43	-0.59 - -0.27	1.40644e-06	0.00616257	0.46
cg21362530	chr11	59447731	PATL1	-0.2	-0.27 - -0.13	1.42154e-06	0.00616257	0.17
cg16496507	chr16	9063534	PMM2	-0.34	-0.47 - -0.22	1.42768e-06	0.00616257	0.85
cg02740606	chr11	67206418	CORO1B	-0.38	-0.53 - -0.24	1.43149e-06	0.00616257	0.54
cg04094885	chr17	38023830	ZPBP2	-0.52	-0.72 - -0.33	1.43228e-06	0.00616257	0.73
cg04654829	chr10	134776718	CFAP46	-0.53	-0.73 - -0.33	1.43807e-06	0.00616257	0.27
cg12485727	chr20	39762753	ZHX3	-0.4	-0.55 - -0.25	1.45396e-06	0.00617889	0.19
cg04897299	chr6	21402890	NBAT1	-0.38	-0.51 - -0.24	1.45644e-06	0.00617889	0.16
cg05682181	chr1	187353894	PLA2G4A	-0.47	-0.65 - -0.30	1.47464e-06	0.00621058	0.63
cg23520428	chr22	45905424	FBLN1	-0.26	-0.36 - -0.16	1.47855e-06	0.00621058	0.72
cg17411108	chr3	189732505	P3H2	-0.4	-0.54 - -0.25	1.50997e-06	0.0063113	0.37
cg15030584	chr13	27927676	MTIF3	-0.43	-0.59 - -0.27	1.51767e-06	0.00631242	0.26
cg06939970	chr4	26235129	CCKAR	-0.36	-0.49 - -0.23	1.54542e-06	0.00638056	0.65
cg05746574	chr11	3111966	MRGPRG-AS1	-0.26	-0.35 - -0.16	1.5491e-06	0.00638056	0.15
cg19979108	chr5	171870875	SH3PXD2B	-0.42	-0.58 - -0.26	1.59476e-06	0.0065369	1
cg12011522	chr2	179192421	OSBPL6	-0.47	-0.63 - -0.30	1.60875e-06	0.00656257	0.92
cg08383015	chr1	246946076	AHCTF1	0.36	0.23 - 0.49	1.62927e-06	0.00656722	0.06
cg27531927	chr13	98598462	RNF113B	-0.46	-0.63 - -0.29	1.63307e-06	0.00656722	0.55
cg05539173	chr3	9210156	SRGAP3-AS3	-0.59	-0.81 - -0.37	1.63311e-06	0.00656722	0.75
cg21567502	chr2	10617867	ODC1	-0.51	-0.71 - -0.32	1.65421e-06	0.00662067	0.72
cg26311262	chr3	56858039	ARHGEF3-AS1	0.32	0.20 - 0.43	1.67002e-06	0.00665259	0.62
cg21536074	chr7	42105481	GLI3	-0.52	-0.72 - -0.33	1.68802e-06	0.00669284	0.07
cg15232705	chr7	91055920	FZD1	-0.59	-0.82 - -0.36	1.73536e-06	0.00673864	0.32
cg21748271	chr20	33736177	EDEM2	0.64	0.40 - 0.87	1.73949e-06	0.00673864	0.85
cg04994855	chr12	26707553	ITPR2	-0.47	-0.65 - -0.29	1.74189e-06	0.00673864	0.81
cg23475018	chr3	124277638	ITGB5	-0.4	-0.55 - -0.25	1.74288e-06	0.00673864	0.83
cg18653372	chr6	112647973	LAMA4	-0.29	-0.39 - -0.18	1.74562e-06	0.00673864	0.18
cg06456847	chr10	63808883	RTKN2	-0.41	-0.57 - -0.26	1.74722e-06	0.00673864	0.66
cg11482105	chr1	56241150	MIR4422	-0.3	-0.41 - -0.19	1.75557e-06	0.00674022	0.91
cg12426470	chr17	1104627	BHLHA9	-0.77	-1.07 - -0.47	1.77557e-06	0.00677916	0.82
cg14937293	chr1	177928080	SEC16B	-0.37	-0.50 - -0.23	1.78169e-06	0.00677916	0.3
cg03709478	chr10	1371693	LINC00200	-0.22	-0.30 - -0.14	1.80862e-06	0.00685089	0.14
cg02477395	chr8	105359393	DPYS	-0.54	-0.75 - -0.34	1.82153e-06	0.00685738	0.03
cg02006134	chr7	963333	ADAP1	-0.35	-0.49 - -0.22	1.8265e-06	0.00685738	0.02
cg26890181	chr19	44285940	KCNN4	-0.25	-0.34 - -0.16	1.86334e-06	0.00696487	0.76
cg10244390	chr16	575700	LINC00235	-0.31	-0.42 - -0.19	1.87834e-06	0.00699016	0.1
cg07840621	chr7	30960418	CRHR2	-0.26	-0.36 - -0.16	1.90939e-06	0.00707467	0.15
cg02390954	chr5	15620858	2011-03-01	-0.4	-0.56 - -0.25	1.92442e-06	0.00708079	0.36
cg04470659	chr9	73488523	TRPM3	-0.32	-0.43 - -0.20	1.92773e-06	0.00708079	0.86
cg01377358	chr20	30948211	ASXL1	-0.41	-0.57 - -0.26	1.9753e-06	0.00722425	0.7
cg23380672	chr11	45683401	LOC100507384	0.45	0.28 - 0.62	2.00465e-06	0.00730014	0.9
cg13288863	chr5	115149472	CDO1	-0.52	-0.72 - -0.33	2.04058e-06	0.00739921	0.35
cg16099404	chr2	202336282	C2CD6	-0.44	-0.61 - -0.28	2.06754e-06	0.00746506	0.16
cg05951822	chr16	11058863	DEXI	-0.46	-0.63 - -0.28	2.10132e-06	0.00755487	0.62
cg14027288	chr1	180923683	STX6	-0.76	-1.07 - -0.45	2.13538e-06	0.00764495	0.4
cg18121824	chr11	8705790	ST5	-0.59	-0.82 - -0.36	2.14827e-06	0.00765877	0.1
cg03431524	chr7	100142441	AGFG2	-0.5	-0.69 - -0.31	2.17047e-06	0.00770077	0.87
cg02640255	chr20	1804318	LOC100289473	0.59	0.36 - 0.81	2.1782e-06	0.00770077	0.91
cg23063070	chr8	129020343	PVT1	-0.57	-0.80 - -0.35	2.18787e-06	0.00770287	0.66
cg20385229	chr14	78175470	SLIRP	-0.35	-0.49 - -0.22	2.20459e-06	0.00771691	0.1
cg07155422	chr1	12114402	KIAA2013	-0.43	-0.60 - -0.27	2.21005e-06	0.00771691	0.01
cg15120743	chr2	9211406	ASAP2	-0.35	-0.48 - -0.22	2.22473e-06	0.00773632	0.3
cg20118205	chr10	121593810	MCMBP	-0.27	-0.37 - -0.17	2.30708e-06	0.00795134	0.85
cg22478317	chr2	110271930	SEPTIN10	-0.38	-0.53 - -0.24	2.31027e-06	0.00795134	0.51
cg22916901	chr21	30365827	USP16	-0.58	-0.81 - -0.35	2.31467e-06	0.00795134	0.83
cg24156785	chr2	129247741	HS6ST1	0.29	0.18 - 0.39	2.32495e-06	0.00795443	0.06
cg14123034	chr18	6283067	L3MBTL4	-0.67	-0.92 - -0.42	2.42387e-06	0.00825957	0.67
cg23456595	chr11	67203434	RPS6KB2	-0.41	-0.58 - -0.25	2.45499e-06	0.00831605	0.97
cg26727666	chr16	10869234	NUBP1	-0.48	-0.66 - -0.31	2.48907e-06	0.00831605	0.61
cg11247378	chr22	39784982	TAB1	-1.48	-2.06 - -0.92	2.4936e-06	0.00831605	0.56
cg22512011	chr13	77402717	BTF3P11	-0.53	-0.73 - -0.33	2.49525e-06	0.00831605	0.77
cg27438819	chr12	107503644	TMEM263	-0.37	-0.50 - -0.23	2.49662e-06	0.00831605	0.11
cg26482198	chr5	131636841	MIR3936HG	-0.26	-0.36 - -0.16	2.49925e-06	0.00831605	0.47
cg19199866	chr7	87195459	ABCB1	-0.31	-0.43 - -0.19	2.55059e-06	0.00845372	0.42
cg26320244	chr12	132663455	NOC4L	-0.41	-0.57 - -0.25	2.57037e-06	0.00848614	0.05
cg09180702	chr16	633722	PIGQ	-0.98	-1.35 - -0.62	2.60898e-06	0.00858023	0.7
cg06346126	chr19	50804360	MYH14	-0.6	-0.84 - -0.37	2.65172e-06	0.00865137	0.55
cg14034882	chr3	37637413	PLCD1	-0.29	-0.40 - -0.18	2.6548e-06	0.00865137	0.91
cg23526205	chr13	76007310	TBC1D4	-0.38	-0.52 - -0.23	2.66935e-06	0.00865137	0.52
cg12613408	chr6	169500606	SMOC2	-0.43	-0.60 - -0.26	2.6714e-06	0.00865137	0.63
cg24628776	chr8	129876381	MIR1208	-0.56	-0.77 - -0.34	2.69257e-06	0.00868677	0.45
cg05368555	chr12	56390805	SUOX	0.5	0.31 - 0.69	2.71033e-06	0.00871094	0.6
cg24385652	chr10	50329828	VSTM4	-0.34	-0.48 - -0.21	2.7226e-06	0.00871737	0.56
cg13316877	chrX	71364210	RTL5	-0.32	-0.45 - -0.20	2.74204e-06	0.00872844	0.73
cg15900609	chr10	98101404	DNTT	-0.23	-0.32 - -0.14	2.74982e-06	0.00872844	0.67
cg01726320	chr5	148786329	IL17B	-0.26	-0.36 - -0.16	2.75692e-06	0.00872844	0.31
cg10091265	chr2	223288331	SGPP2	-0.5	-0.70 - -0.31	2.81063e-06	0.00883656	0.83
cg00479463	chr19	33726786	SLC7A10	-0.5	-0.70 - -0.31	2.81189e-06	0.00883656	0.43
cg15984791	chr6	99225793	POU3F2	-0.44	-0.61 - -0.27	2.85342e-06	0.00890475	0.29
cg11904429	chr19	6592554	TNFSF9	-0.37	-0.51 - -0.23	2.85458e-06	0.00890475	0.45
cg00464946	chr1	120195038	ZNF697	-0.34	-0.46 - -0.21	2.87578e-06	0.00893802	0.52
cg21857724	chr2	231523609	CAB39	-0.51	-0.71 - -0.31	2.9244e-06	0.00897735	0.98
cg07151596	chr6	208610	EXOC2	0.44	0.27 - 0.60	2.93456e-06	0.00897735	0.76
cg22463866	chr3	169976442	PHC3	-0.52	-0.72 - -0.33	2.94098e-06	0.00897735	0.74
cg06578342	chr16	4349215	GLIS2	0.45	0.28 - 0.63	2.94326e-06	0.00897735	0.57
cg13963980	chr1	204670417	MDM4	-0.36	-0.50 - -0.22	2.94771e-06	0.00897735	0.95
cg17343432	chr7	120629703	TSPAN12	0.41	0.26 - 0.56	2.95192e-06	0.00897735	0.22
cg26030122	chrX	71363972	RTL5	-0.49	-0.69 - -0.30	2.96285e-06	0.00897841	0.14
cg15929395	chr11	117695828	IL10RA	0.39	0.24 - 0.53	3.00039e-06	0.00903657	0.43
cg23318703	chr7	76895988	GSAP	-0.55	-0.77 - -0.34	3.01268e-06	0.00903657	0.44
cg05921513	chr10	64516131	ADO	-0.45	-0.62 - -0.28	3.02836e-06	0.00903657	0.35
cg24143221	chr6	31780526	HSPA1L	-0.39	-0.55 - -0.24	3.0304e-06	0.00903657	0.75
cg11406128	chr15	73044953	BBS4	0.35	0.22 - 0.49	3.04184e-06	0.00903657	0.49
cg24029222	chr13	50257914	EBPL	-0.44	-0.61 - -0.27	3.0627e-06	0.00903657	0.61
cg16480239	chr20	9160245	PLCB4	-0.35	-0.49 - -0.22	3.08267e-06	0.00903657	0.87
cg21964466	chr5	39526937	OSMR	0.36	0.22 - 0.50	3.08332e-06	0.00903657	0.58
cg24218002	chr1	100085538	PALMD	-0.87	-1.22 - -0.54	3.09351e-06	0.00903657	0.28
cg03416459	chr1	210547897	HHAT	-0.36	-0.50 - -0.22	3.09741e-06	0.00903657	0.54
cg02130906	chr3	187520901	LOC100131635	-0.55	-0.77 - -0.33	3.10421e-06	0.00903657	0.33
cg23141191	chr5	139186192	PSD2	-0.26	-0.37 - -0.16	3.10984e-06	0.00903657	0.54
cg03035427	chr2	201787406	ORC2	-0.66	-0.93 - -0.40	3.12981e-06	0.00905391	0.82
cg11594811	chr11	115088660	NXPE2	-0.43	-0.59 - -0.27	3.13715e-06	0.00905391	0.28
cg11786338	chr18	56809717	SEC11C	-0.46	-0.63 - -0.28	3.14986e-06	0.00905975	0.86
cg07350774	chr1	165226603	LRRC52	-0.4	-0.55 - -0.24	3.17589e-06	0.00910378	0.15
cg14303464	chr9	73135040	SMC5	-0.41	-0.57 - -0.25	3.23805e-06	0.0092507	0.4
cg18590839	chr16	69892258	WWP2	0.31	0.19 - 0.42	3.25388e-06	0.00926472	0.78
cg14414682	chr2	175700729	CHN1	-0.46	-0.64 - -0.28	3.27026e-06	0.00928023	0.51
cg13548007	chr3	184218496	THPO	0.25	0.15 - 0.35	3.32054e-06	0.0093707	0.03
cg22401808	chr5	108654232	PJA2	-0.32	-0.45 - -0.20	3.32423e-06	0.0093707	0.7
cg24436054	chr7	154653513	PAXIP1	-0.51	-0.72 - -0.31	3.34916e-06	0.00940077	0.63
cg16248376	chr2	175472517	SCRN3	-0.32	-0.44 - -0.20	3.36653e-06	0.00940077	0.42
cg10403138	chr9	116872922	COL27A1	-0.32	-0.44 - -0.19	3.36813e-06	0.00940077	0.27
cg24515883	chr2	18494208	RDH14	-0.41	-0.57 - -0.25	3.41738e-06	0.00944821	0.94
cg16697344	chr18	3319784	MYL12B	-0.39	-0.54 - -0.24	3.42255e-06	0.00944821	0.3
cg21894669	chr2	165379442	GRB14	-0.49	-0.69 - -0.30	3.44123e-06	0.00944821	0.38
cg09878888	chr11	57529614	TMX2-CTNND1	0.35	0.21 - 0.48	3.44738e-06	0.00944821	0.84
cg27473039	chr1	87915535	LINC01364	-0.5	-0.70 - -0.31	3.44831e-06	0.00944821	0.19
cg10189696	chr6	44458366	CDC5L	-0.41	-0.57 - -0.25	3.45194e-06	0.00944821	0.61
cg03641366	chr11	5383584	OR51B6	-0.62	-0.86 - -0.37	3.58166e-06	0.00971237	0.31
cg21534006	chr19	30261677	C19orf12	-0.46	-0.64 - -0.28	3.58765e-06	0.00971237	0.67
cg15883287	chr14	85853554	GALC	-0.33	-0.46 - -0.20	3.59118e-06	0.00971237	0.45
cg01012478	chr10	52267902	SGMS1	-0.49	-0.67 - -0.31	3.59424e-06	0.00971237	0.89
cg26730653	chr2	87022189	RMND5A	-0.51	-0.71 - -0.31	3.60662e-06	0.00971488	0.36
cg22875875	chr4	72978321	NPFFR2	-0.43	-0.60 - -0.27	3.62954e-06	0.00974369	0.82
cg26002686	chr22	26019477	LRP5L	-0.43	-0.60 - -0.26	3.64028e-06	0.00974369	0.57
cg22034189	chr10	132484591	MIR378C	-0.38	-0.52 - -0.23	3.71936e-06	0.00992405	0.43
cg00666746	chr19	15217781	SYDE1	0.31	0.19 - 0.42	3.73302e-06	0.00992927	0.97
cg02296472	chr8	103942297	AZIN1	-0.45	-0.63 - -0.27	3.81846e-06	0.0101045	0.61
cg24724630	chr5	139362307	NRG2	-0.38	-0.54 - -0.23	3.82307e-06	0.0101045	0.82
cg22138314	chr12	597242	NINJ2	-0.58	-0.80 - -0.36	3.83464e-06	0.0101045	0.26
cg26178337	chr4	78508595	CXCL13	-0.35	-0.49 - -0.21	3.88517e-06	0.010206	0.77
cg02654940	chr6	34206400	HMGA1	-0.35	-0.48 - -0.21	3.92891e-06	0.010289	0.9
cg05003326	chr10	97166845	SORBS1	0.31	0.20 - 0.43	3.9759e-06	0.0103801	0.56
cg14171928	chr20	3087359	UBOX5	0.22	0.14 - 0.31	3.99205e-06	0.0103903	0.78
cg18457108	chr3	194800853	XXYLT1-AS2	1.11	0.65 - 1.56	4.123e-06	0.0106983	0.9
cg22507023	chr17	55946195	CUEDC1	0.39	0.23 - 0.54	4.16223e-06	0.0107596	0.24
cg06494960	chr12	47613263	PCED1B-AS1	-0.53	-0.75 - -0.33	4.18881e-06	0.0107596	0.68
cg00143364	chr17	78605344	NPTX1	0.52	0.31 - 0.72	4.1912e-06	0.0107596	0.2
cg12451605	chr3	88110977	HTR1F	0.39	0.24 - 0.53	4.20737e-06	0.0107596	0.55
cg01879861	chr4	148703430	ARHGAP10	-0.45	-0.62 - -0.28	4.21005e-06	0.0107596	0.73
cg06539006	chr2	207814687	CPO	-0.52	-0.72 - -0.31	4.23703e-06	0.0107705	0.16
cg23382356	chr19	46313304	RSPH6A	0.37	0.23 - 0.51	4.24005e-06	0.0107705	0.83
cg18399451	chr6	16421273	GMPR	-0.52	-0.73 - -0.32	4.2524e-06	0.0107705	0.99
cg20170777	chr17	13972099	COX10	-0.35	-0.48 - -0.21	4.32152e-06	0.010913	0.85
cg04295144	chr19	10407184	ZGLP1	-0.51	-0.71 - -0.31	4.35971e-06	0.0109341	0.35
cg06488371	chr1	24392896	PNRC2	-0.29	-0.40 - -0.17	4.36133e-06	0.0109341	0.58
cg26106316	chr2	56701451	CCDC85A	-0.36	-0.49 - -0.22	4.37771e-06	0.0109341	0.93
cg03853332	chr7	139357967	TBXAS1	-0.31	-0.44 - -0.19	4.3814e-06	0.0109341	0.5
cg00407944	chr9	139424152	NOTCH1	0.29	0.18 - 0.41	4.41593e-06	0.0109354	0.2
cg10913077	chr3	57080664	ARHGEF3	-0.28	-0.39 - -0.17	4.41765e-06	0.0109354	0.21
cg00723395	chr9	614587	KANK1	0.6	0.37 - 0.83	4.43373e-06	0.0109354	0.8
cg20532925	chr3	17186314	PLCL2	-0.42	-0.59 - -0.25	4.45281e-06	0.0109354	0.3
cg12663303	chr6	113812659	LINC01268	-0.48	-0.67 - -0.29	4.45794e-06	0.0109354	0.86
cg22193404	chr1	114673534	OLFML3	-0.38	-0.53 - -0.23	4.45928e-06	0.0109354	0.88
cg04561731	chr1	54869371	SSBP3	0.26	0.16 - 0.36	4.52789e-06	0.0110549	0.61
cg13354893	chr21	43372922	C2CD2	0.51	0.31 - 0.71	4.53406e-06	0.0110549	0.72
cg23155853	chr2	10930911	PDIA6	-1.03	-1.45 - -0.63	4.55471e-06	0.0110734	0.66
cg15926084	chr7	47886309	C7orf69	-0.38	-0.53 - -0.23	4.65838e-06	0.0112931	0.37
cg23700156	chr3	131272446	CPNE4	-0.49	-0.69 - -0.29	4.70865e-06	0.0113825	0.61
cg05299718	chr20	49528511	ADNP	-0.5	-0.71 - -0.30	4.77671e-06	0.0115142	0.52
cg19626463	chr7	142497387	TRPV6	-0.48	-0.67 - -0.29	4.83356e-06	0.0115913	0.71
cg26188212	chr1	228967124	RHOU	-0.59	-0.82 - -0.35	4.84317e-06	0.0115913	0.49
cg11316904	chr7	28355605	CREB5	0.25	0.15 - 0.34	4.84966e-06	0.0115913	0.26
cg04477683	chr3	99941644	FILIP1L	-0.33	-0.47 - -0.20	4.93803e-06	0.0117255	0.75
cg11076160	chr13	60265793	DIAPH3-AS1	-0.49	-0.69 - -0.29	4.95613e-06	0.0117255	0.15
cg00266771	chr7	117145422	CFTR	-0.48	-0.67 - -0.29	4.95633e-06	0.0117255	0.62
cg03477042	chr5	126424350	MEGF10	-0.26	-0.36 - -0.16	4.97211e-06	0.0117255	0.14
cg12005599	chr2	87552878	RMND5A	-0.34	-0.48 - -0.21	4.97493e-06	0.0117255	0.82
cg16106768	chr14	71709281	MAP3K9	0.53	0.31 - 0.74	4.99409e-06	0.0117381	0.05
cg26196671	chr1	201399609	RPS10P7	-0.44	-0.62 - -0.27	5.04928e-06	0.011835	0.91
cg16194588	chr19	49002477	CYTH2	0.47	0.29 - 0.65	5.08118e-06	0.011877	0.44
cg18904552	chr10	93624759	TNKS2	-0.49	-0.69 - -0.30	5.17606e-06	0.0120655	0.87
cg09526806	chr9	131003043	MIR199B	-0.24	-0.34 - -0.15	5.22298e-06	0.0121219	0.37
cg12584858	chr11	110326628	FDX1	-0.43	-0.60 - -0.26	5.22884e-06	0.0121219	0.83
cg25716149	chr3	33763505	CLASP2	-0.46	-0.65 - -0.28	5.26212e-06	0.0121446	0.84
cg25365401	chr5	169075924	INSYN2B	0.39	0.23 - 0.55	5.26724e-06	0.0121446	0.8
cg08757768	chr19	2423332	TMPRSS9	0.3	0.18 - 0.41	5.3285e-06	0.0122307	0.82
cg19658823	chr3	187588484	BCL6	-0.53	-0.75 - -0.32	5.33341e-06	0.0122307	0.64
cg22122808	chr17	61511683	TANC2	0.37	0.22 - 0.52	5.35848e-06	0.0122543	0.8
cg00533183	chr6	32810742	PSMB8-AS1	-0.38	-0.53 - -0.23	5.37464e-06	0.0122543	0.64
cg19680099	chr12	108902179	FICD	-0.31	-0.44 - -0.19	5.39548e-06	0.0122543	0.97
cg27491613	chr4	22576378	GBA3	-0.29	-0.40 - -0.18	5.40147e-06	0.0122543	0.79
cg23060272	chr3	187870863	LPP	0.36	0.21 - 0.51	5.47853e-06	0.012396	0.89
cg15641477	chr20	3184159	ITPA	-0.58	-0.82 - -0.35	5.52953e-06	0.0124499	0.1
cg25326086	chr12	123752628	CDK2AP1	0.27	0.16 - 0.38	5.53171e-06	0.0124499	0.8
cg07954447	chr12	6578511	VAMP1	-0.38	-0.54 - -0.23	5.57397e-06	0.0125118	0.62
cg15933560	chr1	30028280	MECR	0.94	0.54 - 1.34	5.63747e-06	0.0126019	0.87
cg08180716	chr11	60100993	MS4A6E	-0.41	-0.58 - -0.25	5.6438e-06	0.0126019	0.87
cg03716852	chr19	49669281	HRC	-0.64	-0.90 - -0.39	5.67711e-06	0.012643	0.43
cg15894642	chr11	121521295	MIR100HG	-0.5	-0.71 - -0.30	5.84156e-06	0.0129752	0.6
cg27386326	chr11	61587980	FADS2	-0.66	-0.93 - -0.40	5.87451e-06	0.0130045	0.93
cg06975633	chr1	78694398	FUBP1	-0.31	-0.44 - -0.19	5.8854e-06	0.0130045	0.73
cg13264234	chr7	116152240	CAV1	-0.3	-0.42 - -0.18	5.91589e-06	0.0130379	0.54
cg04407164	chr12	3490262	PRMT8	-0.44	-0.62 - -0.26	6.05441e-06	0.0132429	0.76
cg24577711	chr3	28882435	LINC00693	-0.31	-0.43 - -0.19	6.06405e-06	0.0132429	0.56
cg09726879	chr10	73620208	PSAP	0.42	0.25 - 0.58	6.09457e-06	0.0132429	0.3
cg16236143	chr20	4795935	PRND	-0.72	-1.01 - -0.43	6.09566e-06	0.0132429	0.26
cg11297271	chr16	87897379	SLC7A5	-0.54	-0.75 - -0.33	6.09815e-06	0.0132429	0.93
cg17569958	chr10	31036797	ZNF438	-0.35	-0.48 - -0.21	6.11427e-06	0.0132429	0.74
cg12870016	chr10	3847895	PITRM1-AS1	-0.35	-0.49 - -0.21	6.11818e-06	0.0132429	0.62
cg11556665	chr8	29499870	LINC00589	-0.36	-0.50 - -0.22	6.28979e-06	0.0135797	0.53
cg19257739	chr6	3274230	PSMG4	-0.48	-0.67 - -0.29	6.30776e-06	0.013584	0.52
cg03910874	chr6	209712	DUSP22	-0.25	-0.34 - -0.15	6.33758e-06	0.0136136	0.26
cg02199947	chr3	179879903	USP13	-0.31	-0.43 - -0.19	6.39639e-06	0.0136927	0.55
cg08914638	chr3	121373739	FBXO40	-0.46	-0.65 - -0.28	6.40668e-06	0.0136927	0.54
cg12738940	chr14	77521802	IRF2BPL	-0.41	-0.58 - -0.25	6.44756e-06	0.0137455	0.43
cg11362926	chr16	87041023	MAP1LC3B	-0.36	-0.51 - -0.22	6.47014e-06	0.0137591	0.71
cg16886882	chr18	47014260	RPL17-C18orf32	-0.33	-0.46 - -0.20	6.51635e-06	0.0138227	0.36
cg23489508	chr8	123139693	HAS2	-0.25	-0.35 - -0.15	6.68819e-06	0.0141238	0.57
cg08554554	chr20	62330618	TNFRSF6B	-0.69	-0.97 - -0.42	6.69502e-06	0.0141238	0.24
cg02970507	chr3	101707435	LINC02085	-0.37	-0.52 - -0.22	6.72126e-06	0.0141238	0.74
cg16196663	chr3	15404322	SH3BP5	-0.31	-0.43 - -0.18	6.72489e-06	0.0141238	0.59
cg27409015	chr2	158114424	ERMN	0.46	0.27 - 0.64	6.77009e-06	0.0141836	0.79
cg23165348	chr11	36172658	COMMD9	-0.35	-0.48 - -0.21	6.82974e-06	0.0142733	0.99
cg11447971	chr7	116217314	CAV1	-0.59	-0.84 - -0.34	6.93437e-06	0.0144564	0.96
cg09648454	chr16	48157560	MIR548AE2	-0.39	-0.55 - -0.23	6.97967e-06	0.0144747	0.85
cg13465598	chr8	38401333	LETM2	-0.36	-0.51 - -0.22	7.0035e-06	0.0144747	0.38
cg02757819	chr3	172299506	ECT2	-0.48	-0.68 - -0.28	7.00975e-06	0.0144747	0.64
cg15636887	chr17	38023480	IKZF3	-0.51	-0.73 - -0.30	7.01137e-06	0.0144747	0.66
cg04612509	chr2	223386021	SGPP2	-0.35	-0.49 - -0.21	7.09599e-06	0.0146075	0.75
cg01248878	chr17	58155376	CA4	0.38	0.22 - 0.54	7.11942e-06	0.0146075	0.54
cg18018129	chr21	35929748	RCAN1	-0.33	-0.47 - -0.20	7.12733e-06	0.0146075	0.96
cg17624536	chr6	106440910	ATG5	0.34	0.21 - 0.48	7.22222e-06	0.0147317	0.87
cg21919820	chr7	28081543	JAZF1-AS1	-0.41	-0.59 - -0.24	7.24493e-06	0.0147317	0.46
cg17848003	chr1	3704513	SMIM1	-0.35	-0.50 - -0.21	7.25143e-06	0.0147317	0.51
cg05406088	chr15	66947617	SMAD6	0.97	0.58 - 1.35	7.26221e-06	0.0147317	0.92
cg24366563	chr7	642485	HRAT92	-0.27	-0.38 - -0.16	7.27647e-06	0.0147317	0.94
cg10200298	chr10	134144355	STK32C	-0.52	-0.73 - -0.32	7.29212e-06	0.0147317	0.43
cg16710604	chr15	33424752	FMN1	-0.37	-0.52 - -0.23	7.35679e-06	0.0148219	0.11
cg03120558	chr17	58165865	WFDC21P	-0.3	-0.42 - -0.18	7.3717e-06	0.0148219	0.65
cg10102102	chr14	62129058	FLJ22447	-0.57	-0.81 - -0.33	7.39906e-06	0.0148417	0.46
cg06893362	chr20	47897124	ZFAS1	-0.34	-0.49 - -0.20	7.46807e-06	0.0149448	0.67
cg23876292	chr18	57024517	GRP	-0.56	-0.79 - -0.34	7.528e-06	0.0150293	0.52
cg11008742	chr8	107171310	ABRA	-0.37	-0.52 - -0.22	7.60968e-06	0.0151567	0.25
cg00160143	chr7	17442316	AHR	-0.36	-0.50 - -0.21	7.64533e-06	0.015192	0.55
cg27381179	chr15	90302565	MESP1	-0.31	-0.43 - -0.18	7.7356e-06	0.0153355	0.56
cg21565575	chr20	35274281	SLA2	-0.57	-0.81 - -0.33	7.87948e-06	0.0155843	0.04
cg13400720	chr6	16413855	GMPR	-0.37	-0.51 - -0.22	7.95166e-06	0.0156787	0.3
cg23451228	chr8	129527284	LINC00977	-0.69	-0.98 - -0.41	7.96413e-06	0.0156787	0.22
cg02406032	chr18	77195886	NFATC1	-0.32	-0.45 - -0.19	8.1276e-06	0.0159634	0.96
cg14194397	chr18	47015710	RPL17-C18orf32	-0.43	-0.60 - -0.26	8.16688e-06	0.0159771	0.49
cg16356737	chr6	25729805	HIST1H2AA	-0.5	-0.71 - -0.30	8.17223e-06	0.0159771	0.02
cg22505420	chr12	113675733	TPCN1	0.35	0.21 - 0.49	8.35048e-06	0.0162881	0.82
cg08799507	chr12	106153067	C12orf75	-0.3	-0.42 - -0.18	8.39953e-06	0.0163432	0.81
cg26677315	chr15	97038051	NR2F2-AS1	0.37	0.22 - 0.52	8.41724e-06	0.0163432	0.08
cg00826304	chr18	12998806	PTPN2	-0.59	-0.82 - -0.36	8.49242e-06	0.0164305	0.92
cg20840157	chr16	81369438	GAN	-0.29	-0.41 - -0.17	8.51856e-06	0.0164305	1
cg22135277	chr22	48543260	LOC284933	-0.3	-0.42 - -0.18	8.52032e-06	0.0164305	0.26
cg26996371	chr3	73129911	PPP4R2	-0.37	-0.52 - -0.22	8.63232e-06	0.0165643	0.35
cg16365807	chr21	42559652	BACE2	-0.31	-0.44 - -0.18	8.64163e-06	0.0165643	0.2
cg02936049	chr3	141102599	TFDP2	0.4	0.24 - 0.56	8.64827e-06	0.0165643	0.53
cg04375784	chr6	133137810	RPS12	-0.37	-0.53 - -0.22	8.67067e-06	0.0165698	0.35
cg19595530	chr5	124057960	ZNF608	-0.34	-0.48 - -0.20	8.73765e-06	0.0166603	0.18
cg10859636	chr21	28744983	LINC00113	-0.31	-0.43 - -0.18	8.7739e-06	0.0166919	0.18
cg11862110	chr3	13579659	FBLN2	-0.23	-0.33 - -0.14	8.80122e-06	0.0167064	0.14
cg00440472	chr6	150623355	PPP1R14C	-0.26	-0.37 - -0.16	8.91007e-06	0.0168753	0.81
cg07375364	chr1	161928473	OLFML2B	-0.55	-0.78 - -0.34	8.99341e-06	0.0169952	0.58
cg15869931	chr6	141347930	NMBR	-0.37	-0.52 - -0.23	9.07845e-06	0.0171178	0.55
cg10241261	chr1	236135477	NID1	0.31	0.18 - 0.43	9.181e-06	0.0172727	0.84
cg20450082	chr6	75857507	COL12A1	-0.51	-0.71 - -0.31	9.24661e-06	0.0173577	0.59
cg24109093	chr15	92400930	SLCO3A1	-0.42	-0.59 - -0.25	9.29054e-06	0.0174016	0.38
cg24500927	chr1	32264474	HCRTR1	-0.2	-0.29 - -0.12	9.32362e-06	0.0174251	0.87
cg13141458	chr15	61349870	RORA	-0.42	-0.60 - -0.25	9.41594e-06	0.017559	0.97
cg13501042	chr6	75308261	LOC100506804	-0.39	-0.54 - -0.23	9.46738e-06	0.0176162	0.9
cg09838660	chr2	53682186	ASB3	-0.23	-0.32 - -0.14	9.60537e-06	0.017807	0.51
cg20869070	chr10	74489461	MCU	-0.43	-0.60 - -0.25	9.61188e-06	0.017807	0.37
cg15962267	chr5	138612986	MATR3	-0.28	-0.39 - -0.17	9.63385e-06	0.0178088	0.41
cg17680611	chr19	16191217	TPM4	-0.41	-0.59 - -0.24	9.67929e-06	0.0178539	0.88
cg08595439	chr13	42980027	AKAP11	-0.29	-0.42 - -0.17	9.73756e-06	0.0179224	0.68
cg18053725	chr12	47788146	PCED1B-AS1	-0.41	-0.58 - -0.24	9.79773e-06	0.0179654	0.86
cg14936234	chr7	137685286	CREB3L2	0.29	0.17 - 0.41	9.80323e-06	0.0179654	0.93
cg12022266	chr7	45214771	TBRG4	-0.26	-0.37 - -0.15	9.84064e-06	0.0179951	0.68
cg01375838	chr6	112126677	TRAF3IP2-AS1	-0.26	-0.36 - -0.15	1.01237e-05	0.0184454	0.85
cg27315635	chr1	160050381	KCNJ10	-0.62	-0.87 - -0.36	1.01487e-05	0.0184454	0.65
cg08786276	chr4	47147974	GABRA4	-0.33	-0.47 - -0.19	1.01727e-05	0.0184454	0.13
cg21471828	chr2	183086277	PDE1A	-0.31	-0.44 - -0.18	1.01932e-05	0.0184454	0.64
cg10096208	chr2	231067424	SP110	-0.38	-0.53 - -0.23	1.01956e-05	0.0184454	0.26
cg09901544	chr1	165499601	LRRC52	-0.37	-0.52 - -0.22	1.02364e-05	0.0184544	0.23
cg01586028	chr3	123519402	MYLK	-0.22	-0.32 - -0.13	1.02441e-05	0.0184544	0.5
cg12305371	chr17	60243008	TBC1D3P2	-0.47	-0.67 - -0.27	1.02806e-05	0.0184809	0.05
cg17460965	chr1	46975462	KNCN	-0.26	-0.36 - -0.15	1.03157e-05	0.0184941	0.98
cg00123478	chr4	10458165	DRD5	-0.36	-0.50 - -0.21	1.03363e-05	0.0184941	0.45
cg25374649	chr18	13611400	LDLRAD4	0.42	0.25 - 0.59	1.03892e-05	0.0184941	0.76
cg19375539	chr2	64008069	VPS54	-0.32	-0.46 - -0.19	1.04189e-05	0.0184941	0.2
cg09890077	chr3	175056652	NAALADL2	-0.31	-0.43 - -0.18	1.0434e-05	0.0184941	0.47
cg10304941	chr1	233249154	PCNX2	0.34	0.20 - 0.48	1.04361e-05	0.0184941	0.45
cg07034383	chr17	73149094	JPT1	-0.42	-0.59 - -0.25	1.04405e-05	0.0184941	0.75
cg18376306	chr1	76254508	RABGGTB	-0.53	-0.76 - -0.31	1.0498e-05	0.0185573	0.65
cg16733505	chr2	183756458	FRZB	-0.38	-0.54 - -0.22	1.05878e-05	0.018677	0.51
cg05363382	chr17	45767653	OSBPL7	-0.35	-0.49 - -0.20	1.0619e-05	0.0186932	0.7
cg04579254	chr2	231090745	SP140	-0.49	-0.69 - -0.29	1.06417e-05	0.0186945	0.4
cg19148024	chr10	126695914	ZRANB1	-0.29	-0.42 - -0.17	1.06953e-05	0.018715	0.73
cg09626540	chr1	230499924	PGBD5	-0.54	-0.76 - -0.32	1.06997e-05	0.018715	0.92
cg12871712	chr11	133847512	LOC100128239	-0.33	-0.46 - -0.19	1.07196e-05	0.018715	0.65
cg15113672	chr15	61224544	RORA	-0.57	-0.80 - -0.34	1.07625e-05	0.0187513	0.39
cg17131176	chr16	78802689	WWOX	-0.34	-0.48 - -0.20	1.07978e-05	0.0187729	0.62
cg06726019	chr10	63642670	RTKN2	-0.45	-0.64 - -0.26	1.08192e-05	0.0187729	0.06
cg25410233	chr1	234450897	SLC35F3	-1.06	-1.54 - -0.59	1.09189e-05	0.0189074	0.64
cg10237148	chr14	104803942	MIR203B	-0.27	-0.38 - -0.16	1.09934e-05	0.018944	0.19
cg07535316	chr7	81752694	CACNA2D1	-0.3	-0.43 - -0.18	1.10032e-05	0.018944	0.29
cg12994827	chr6	55927761	GFRAL	-0.37	-0.53 - -0.22	1.1026e-05	0.018944	0.87
cg27336331	chr1	145291873	POLR3GL	-0.25	-0.35 - -0.15	1.10294e-05	0.018944	0.99
cg06432655	chr19	36523405	WDR62	0.24	0.14 - 0.34	1.10627e-05	0.0189628	0.98
cg12092521	chr10	125937245	CHST15	-0.35	-0.49 - -0.21	1.11294e-05	0.0190361	0.86
cg25949491	chr13	30288273	UBL3	-0.39	-0.55 - -0.23	1.11503e-05	0.0190361	0.7
cg24888214	chr11	129012999	KCNJ5	-0.59	-0.84 - -0.35	1.11952e-05	0.0190556	0.23
cg25837978	chr9	81401858	GNAQ	-0.44	-0.62 - -0.26	1.12066e-05	0.0190556	0.49
cg13813999	chr9	982748	DMRT3	-0.27	-0.38 - -0.16	1.13092e-05	0.0191915	0.43
cg26284844	chr13	24829503	SPATA13-AS1	-0.37	-0.52 - -0.21	1.13339e-05	0.019195	0.61
cg20266595	chr12	40896092	LRRK2	-0.39	-0.56 - -0.23	1.1384e-05	0.0192129	0.55
cg19863740	chr22	44576869	SHISAL1	0.39	0.23 - 0.55	1.13897e-05	0.0192129	0.62
cg03817394	chr8	81033597	TPD52	0.35	0.21 - 0.49	1.16272e-05	0.0195746	0.6
cg21604136	chr1	9910137	CTNNBIP1	0.33	0.19 - 0.46	1.18681e-05	0.0199406	0.92
cg17404083	chr3	39449544	RPSA	-0.36	-0.50 - -0.21	1.19537e-05	0.0200447	0.87
cg03715846	chr9	126761082	LHX2	0.34	0.20 - 0.49	1.19893e-05	0.0200647	0.72
cg15108958	chr5	7873542	MTRR	-0.48	-0.68 - -0.28	1.20989e-05	0.0201627	0.56
cg00930606	chr22	31740944	PATZ1	-0.22	-0.32 - -0.13	1.21431e-05	0.0201627	0.44
cg14306663	chr12	66291943	RPSAP52	-0.36	-0.51 - -0.21	1.21561e-05	0.0201627	0.02
cg13449257	chr9	137355128	RNU6ATAC	-0.47	-0.66 - -0.27	1.2157e-05	0.0201627	0.53
cg09523859	chr7	32115013	PPP1R17	-0.93	-1.34 - -0.52	1.21679e-05	0.0201627	0.68
cg17272761	chr18	20150637	CTAGE1	-0.34	-0.48 - -0.20	1.22426e-05	0.0201627	0.88
cg16692561	chr2	39135866	DHX57	-0.44	-0.61 - -0.26	1.22542e-05	0.0201627	0.4
cg01025774	chr5	42944457	LOC153684	0.4	0.24 - 0.56	1.22573e-05	0.0201627	0.78
cg08621624	chr12	2030223	LRTM2	0.47	0.28 - 0.65	1.22696e-05	0.0201627	0.38
cg00118977	chr20	60073683	CDH4	-0.4	-0.56 - -0.23	1.23062e-05	0.0201627	0.11
cg06285619	chr2	85978355	ATOH8	-0.24	-0.34 - -0.14	1.23325e-05	0.0201627	0.42
cg13648527	chr14	24075370	JPH4	-0.25	-0.36 - -0.15	1.2333e-05	0.0201627	0.81
cg22919728	chr3	126242490	CHST13	0.35	0.21 - 0.49	1.23846e-05	0.0202067	0.31
cg08445602	chr3	72683664	SHQ1	-0.38	-0.54 - -0.22	1.241e-05	0.0202067	0.77
cg25660884	chr18	57324466	CCBE1	-0.36	-0.51 - -0.22	1.2433e-05	0.0202067	0.92
cg26519249	chr8	123682301	DERL1	-0.46	-0.65 - -0.27	1.24552e-05	0.0202067	0.45
cg26154999	chr2	225266346	FAM124B	0.33	0.19 - 0.46	1.25365e-05	0.0202822	0.57
cg24414537	chr11	120783924	LOC649133	-0.27	-0.39 - -0.16	1.25495e-05	0.0202822	0.18
cg06814493	chr1	3585499	TP73	0.33	0.19 - 0.46	1.26039e-05	0.020314	0.3
cg13896115	chr11	71526288	FAM86C1	-0.41	-0.58 - -0.24	1.2617e-05	0.020314	0.35
cg07563400	chr17	15849556	ADORA2B	0.26	0.15 - 0.37	1.27759e-05	0.0205308	0.96
cg16513459	chr17	7832932	KCNAB3	-0.77	-1.10 - -0.45	1.29718e-05	0.0207737	0.4
cg11258404	chr5	76115810	F2RL1	0.26	0.15 - 0.36	1.29868e-05	0.0207737	0.86
cg23712683	chr11	23871117	LUZP2	-0.27	-0.38 - -0.16	1.3014e-05	0.0207737	0.71
cg04459640	chr17	47985397	FLJ45513	-0.24	-0.33 - -0.14	1.3025e-05	0.0207737	0.64
cg12297145	chr7	22738399	IL6	-0.42	-0.59 - -0.24	1.31014e-05	0.0207965	0.17
cg13760870	chr3	69815765	MITF	-0.34	-0.48 - -0.20	1.31108e-05	0.0207965	0.47
cg24269729	chr5	148240355	SH3TC2	-0.49	-0.70 - -0.29	1.31129e-05	0.0207965	0.21
cg25026926	chr17	48266268	COL1A1	-0.26	-0.36 - -0.15	1.32198e-05	0.020927	0.81
cg22786472	chr4	26198975	RBPJ	-0.46	-0.66 - -0.27	1.33782e-05	0.0211384	0.34
cg21410231	chr16	56644059	MT1G	-0.45	-0.65 - -0.25	1.34475e-05	0.0212083	0.34
cg05692055	chr11	118743365	BCL9L	-0.38	-0.54 - -0.22	1.35715e-05	0.0213643	0.62
cg08190027	chr1	195164833	CFH	-0.52	-0.74 - -0.30	1.36284e-05	0.0214141	0.13
cg11891503	chr10	11615774	USP6NL	0.34	0.20 - 0.48	1.37207e-05	0.0214795	0.62
cg17933384	chr11	9082067	KRT8P41	-0.31	-0.44 - -0.18	1.37207e-05	0.0214795	0.94
cg13051067	chr8	122174358	HAS2-AS1	-0.41	-0.58 - -0.24	1.38598e-05	0.0216574	0.1
cg08973955	chr17	64510584	APOH	-0.44	-0.63 - -0.25	1.40091e-05	0.0218235	0.66
cg16144829	chr20	61422799	MRGBP	0.36	0.21 - 0.51	1.40392e-05	0.0218235	0.59
cg08463231	chr15	78103228	LOC645752	-0.19	-0.27 - -0.11	1.40542e-05	0.0218235	0.3
cg10787596	chr9	139797192	EDF1	-0.48	-0.69 - -0.28	1.4069e-05	0.0218235	0.59
cg05020189	chr11	34580349	ELF5	-0.32	-0.45 - -0.19	1.42135e-05	0.0219498	0.97
cg04747619	chr8	6914838	GS1-24F4.2	-0.35	-0.50 - -0.20	1.42333e-05	0.0219498	0.23
cg09960641	chr19	35598494	FXYD3	-0.49	-0.70 - -0.28	1.42671e-05	0.0219498	0.47
cg27322612	chr5	134456168	C5orf66	-0.19	-0.27 - -0.11	1.42702e-05	0.0219498	0.71
cg18979006	chr14	94827069	SERPINA1	-0.56	-0.81 - -0.32	1.42798e-05	0.0219498	0.46
cg16638248	chr11	10596059	MRVI1-AS1	-0.29	-0.41 - -0.17	1.43493e-05	0.0220168	0.88
cg14414100	chr9	19547530	SLC24A2	-0.4	-0.57 - -0.23	1.44052e-05	0.0220195	0.96
cg23811289	chr14	101440409	SNORD114-16	-0.39	-0.55 - -0.23	1.44201e-05	0.0220195	0.63
cg20218614	chr8	124194935	FAM83A-AS1	0.23	0.14 - 0.33	1.44289e-05	0.0220195	0.6
cg21621538	chr7	24614206	MPP6	0.41	0.24 - 0.58	1.44883e-05	0.0220704	0.99
cg15737090	chr19	46147562	EML2-AS1	0.54	0.32 - 0.75	1.4608e-05	0.0221832	0.05
cg16464924	chr17	78079668	EIF4A3	-0.85	-1.22 - -0.48	1.46146e-05	0.0221832	0.85
cg18503234	chr11	68847839	MRGPRF	0.41	0.24 - 0.59	1.46623e-05	0.0222158	0.95
cg23130711	chr9	78526426	MIR548H3	-0.43	-0.61 - -0.25	1.47012e-05	0.022235	0.56
cg00902637	chr12	123478065	PITPNM2	-0.39	-0.56 - -0.23	1.4771e-05	0.0223009	0.26
cg05377120	chr12	10456885	KLRK1	-0.53	-0.75 - -0.32	1.49069e-05	0.0223859	0.6
cg15506486	chr20	14782540	MACROD2-AS1	-0.42	-0.59 - -0.24	1.49224e-05	0.0223859	0.4
cg26596278	chr1	206227162	RHEX	-0.35	-0.50 - -0.21	1.49274e-05	0.0223859	0.16
cg10601943	chr6	29692824	HLA-F-AS1	-0.37	-0.52 - -0.21	1.49329e-05	0.0223859	0.3
cg26101584	chr1	156756665	SH2D2A	0.26	0.15 - 0.37	1.49639e-05	0.0223928	0.44
cg01570309	chr15	96769266	NR2F2-AS1	-0.53	-0.75 - -0.30	1.51332e-05	0.0226064	0.88
cg02650170	chr5	167297984	TENM2	-0.38	-0.53 - -0.22	1.52126e-05	0.022685	0.73
cg20293653	chr11	60850066	VPS37C	-0.34	-0.47 - -0.20	1.52919e-05	0.0227632	0.32
cg10808534	chr16	69502772	TERF2	-0.41	-0.59 - -0.24	1.54115e-05	0.0229011	0.74
cg18649319	chr8	144631768	ZC3H3	-0.55	-0.78 - -0.32	1.55492e-05	0.0230433	0.92
cg04679778	chr12	110275563	MIR4497	-0.32	-0.46 - -0.19	1.55615e-05	0.0230433	0.5
cg02842003	chr2	238131843	COL6A3	-0.36	-0.52 - -0.21	1.56631e-05	0.0231533	0.9
cg03037761	chr11	86663341	FZD4	-0.25	-0.35 - -0.15	1.57363e-05	0.0231679	0.79
cg17476806	chr2	38733089	HNRNPLL	-0.3	-0.43 - -0.17	1.57716e-05	0.0231679	0.7
cg00465247	chr13	50703477	DLEU1	-0.36	-0.52 - -0.21	1.57792e-05	0.0231679	0.95
cg00528079	chr16	10060873	GRIN2A	-0.43	-0.61 - -0.25	1.57822e-05	0.0231679	0.87
cg16669194	chr2	128327078	IWS1	-0.23	-0.32 - -0.13	1.5853e-05	0.0231997	0.62
cg08421353	chr17	4637092	MED11	0.34	0.19 - 0.49	1.58794e-05	0.0231997	0.48
cg17516463	chr2	26872250	CIB4	-0.29	-0.42 - -0.17	1.58859e-05	0.0231997	0.44
cg06116892	chr6	41372569	TREM1	-0.25	-0.36 - -0.15	1.59394e-05	0.0232378	0.4
cg09341616	chr1	221924858	HLX	0.34	0.20 - 0.48	1.60245e-05	0.0233219	0.66
cg13094805	chr6	43799338	VEGFA	-0.47	-0.67 - -0.27	1.60876e-05	0.0233389	0.57
cg24796548	chr10	108785434	SORCS3	-0.49	-0.70 - -0.29	1.61094e-05	0.0233389	0.98
cg21607106	chr13	71860344	LINC00348	-0.3	-0.43 - -0.17	1.61187e-05	0.0233389	0.28
cg07902730	chr16	10360788	GRIN2A	-0.52	-0.75 - -0.30	1.63671e-05	0.0236582	0.41
cg04381036	chr11	117597651	DSCAML1	-0.28	-0.40 - -0.16	1.6433e-05	0.023713	0.6
cg02979520	chr3	48471575	PLXNB1	0.29	0.17 - 0.41	1.6492e-05	0.0237578	0.12
cg26548883	chr17	34329899	CCL18	-0.48	-0.68 - -0.28	1.65482e-05	0.0237978	0.71
cg18413607	chr3	123368152	MYLK-AS1	-0.23	-0.33 - -0.13	1.65759e-05	0.0237978	0.37
cg11667400	chr13	99963609	MIR548AN	-0.54	-0.78 - -0.31	1.66391e-05	0.0238483	0.13
cg18974499	chr8	142416513	MROH5	-0.27	-0.39 - -0.16	1.67874e-05	0.0240203	0.9
cg12116997	chr8	130765175	MIR1208	-0.28	-0.41 - -0.17	1.70066e-05	0.0242727	0.18
cg08894532	chr19	8582606	HNRNPM	-0.5	-0.71 - -0.29	1.70211e-05	0.0242727	0.93
cg20391784	chr1	47653579	PDZK1IP1	-0.33	-0.48 - -0.19	1.71419e-05	0.0243782	0.42
cg03074421	chr9	126102037	CRB2	-0.55	-0.80 - -0.31	1.71525e-05	0.0243782	0.06
cg20710480	chr4	42462320	ATP8A1	-0.34	-0.49 - -0.19	1.72475e-05	0.0244722	0.04
cg21281892	chr11	10590487	LYVE1	-0.22	-0.31 - -0.13	1.73462e-05	0.0245712	0.81
cg22897419	chr3	147449682	ZIC4	-0.45	-0.63 - -0.26	1.73953e-05	0.0245996	0.35
cg01432232	chr18	1050483	ADCYAP1	-0.44	-0.63 - -0.25	1.74436e-05	0.0246269	0.77
cg12833765	chr2	69470878	ANTXR1	-0.35	-0.50 - -0.20	1.7551e-05	0.0247373	0.93
cg23089272	chr15	39985431	FSIP1	-0.39	-0.56 - -0.23	1.7602e-05	0.0247388	0.51
cg02391352	chr7	25070850	OSBPL3	-0.45	-0.64 - -0.26	1.76103e-05	0.0247388	0.59
cg19823186	chr11	63769857	MACROD1	0.3	0.17 - 0.43	1.77178e-05	0.0248485	0.35
cg09098522	chr10	31435673	ZNF438	0.37	0.22 - 0.52	1.7751e-05	0.0248541	0.28
cg09295011	chr8	99503021	KCNS2	-0.48	-0.68 - -0.27	1.79307e-05	0.0250643	0.39
cg14363263	chr5	31159130	DROSHA	-0.24	-0.34 - -0.14	1.80144e-05	0.0251399	0.98
cg25449415	chr2	100926863	LONRF2	-0.33	-0.48 - -0.19	1.81189e-05	0.0252443	1
cg06668837	chr6	3428121	SLC22A23	0.55	0.32 - 0.78	1.81515e-05	0.0252482	0.65
cg26457678	chr11	124953628	SLC37A2	-0.22	-0.31 - -0.12	1.82963e-05	0.025408	0.35
cg06706364	chr5	159671455	CCNJL	-0.23	-0.33 - -0.14	1.8369e-05	0.0254672	0.87
cg05789925	chr3	186503451	EIF4A2	-0.5	-0.73 - -0.29	1.84873e-05	0.025506	0.42
cg02911834	chr7	134036360	SLC35B4	-0.44	-0.63 - -0.25	1.849e-05	0.025506	0.09
cg06473177	chr7	121777519	AASS	0.31	0.18 - 0.44	1.85124e-05	0.025506	0.23
cg04741336	chr6	136847372	PEX7	0.45	0.26 - 0.63	1.85172e-05	0.025506	0.04
cg18664514	chr2	219851181	FEV	-0.39	-0.56 - -0.23	1.86474e-05	0.025617	0.98
cg08542725	chr8	75010420	ELOC	-0.48	-0.69 - -0.28	1.86582e-05	0.025617	0.93
cg16211224	chr3	182932268	MCF2L2	0.34	0.20 - 0.49	1.86969e-05	0.0256287	0.73
cg26212321	chr6	685077	EXOC2	-0.3	-0.42 - -0.17	1.87526e-05	0.0256636	0.83
cg24694947	chr13	111981262	TEX29	-0.41	-0.58 - -0.23	1.89265e-05	0.0258494	0.52
cg08797423	chr16	66502262	BEAN1	-0.2	-0.28 - -0.11	1.89493e-05	0.0258494	0.21
cg18842353	chr13	97794052	MBNL2	-0.3	-0.43 - -0.18	1.91275e-05	0.0260506	0.74
cg02781614	chr1	28843701	SNHG12	-0.51	-0.73 - -0.30	1.9161e-05	0.0260544	0.57
cg02229288	chr10	1156176	IDI1	-0.43	-0.63 - -0.24	1.92179e-05	0.0260776	0.48
cg13490971	chr5	141488121	GNPDA1	-0.41	-0.59 - -0.24	1.92395e-05	0.0260776	0.84
cg04895001	chr11	6805701	OR6A2	-0.35	-0.50 - -0.20	1.92711e-05	0.0260788	0.38
cg09697033	chr8	10929599	XKR6	-0.43	-0.62 - -0.25	1.93742e-05	0.0261647	0.77
cg06157895	chr16	59278971	APOOP5	-0.34	-0.49 - -0.20	1.93963e-05	0.0261647	0.45
cg18735920	chr9	90919260	SPATA31C2	-0.57	-0.82 - -0.33	1.96158e-05	0.0264188	0.6
cg17804959	chr15	63961165	HERC1	-0.36	-0.52 - -0.21	1.97241e-05	0.0265169	0.66
cg01811930	chr8	65547492	BHLHE22	-0.28	-0.40 - -0.16	1.97641e-05	0.0265169	0.9
cg09358112	chr2	197583934	CCDC150	0.31	0.18 - 0.45	1.98536e-05	0.0265169	0.55
cg12750151	chr11	55586264	OR5D18	-0.31	-0.45 - -0.18	1.98694e-05	0.0265169	0.58
cg21603313	chr10	10897364	CELF2	-0.59	-0.83 - -0.34	1.98944e-05	0.0265169	0.47
cg26296836	chr11	11564925	GALNT18	-0.35	-0.51 - -0.20	1.98962e-05	0.0265169	0.88
cg16405492	chrX	107287404	VSIG1	-0.27	-0.39 - -0.16	1.99332e-05	0.0265169	0.22
cg02920129	chr3	21792195	VENTXP7	-0.52	-0.74 - -0.30	1.99387e-05	0.0265169	0.78
cg14663625	chr16	3115647	ZSCAN10	-0.53	-0.76 - -0.30	2.00378e-05	0.0266071	0.57
cg17605007	chr2	20776435	GDF7	-0.34	-0.48 - -0.20	2.00771e-05	0.0266176	0.38
cg01890120	chr8	133930777	SLA	-0.45	-0.65 - -0.26	2.02119e-05	0.0267062	0.97
cg25784633	chr2	112264739	BCL2L11	-0.28	-0.40 - -0.16	2.02313e-05	0.0267062	0.69
cg23911970	chr6	35177616	SCUBE3	-0.22	-0.31 - -0.12	2.02383e-05	0.0267062	0.86
cg06159004	chr11	35068850	PDHX	-0.46	-0.66 - -0.26	2.02847e-05	0.0267072	0.51
cg27609154	chr13	107027105	EFNB2	-0.21	-0.30 - -0.12	2.03021e-05	0.0267072	0.99
cg11617938	chr6	29692281	HLA-F-AS1	-0.31	-0.45 - -0.18	2.03671e-05	0.0267513	0.86
cg24371615	chr8	74276808	RDH10	-0.29	-0.42 - -0.17	2.08256e-05	0.0273113	0.59
cg13291896	chr18	59946942	PIGN	1.94	1.02 - 2.83	2.09004e-05	0.027367	0.42
cg10349208	chr7	37590645	GPR141	-0.24	-0.34 - -0.14	2.11356e-05	0.0275898	0.7
cg15415002	chr12	103496218	C12orf42	-0.45	-0.64 - -0.26	2.11356e-05	0.0275898	0.48
cg12248457	chr12	12659271	DUSP16	-0.5	-0.72 - -0.28	2.11928e-05	0.027622	0.89
cg27182159	chr6	33241226	RPS18	-0.35	-0.50 - -0.20	2.12324e-05	0.0276311	0.41
cg21697804	chr8	117007349	UTP23	-0.31	-0.44 - -0.17	2.13215e-05	0.0277046	0.83
cg01245856	chr6	90894791	MIR4464	0.35	0.20 - 0.50	2.14749e-05	0.0277811	0.53
cg05801639	chr6	150356698	ULBP1	-0.25	-0.35 - -0.14	2.14905e-05	0.0277811	0.86
cg17626735	chr2	42225735	PKDCC	-0.29	-0.42 - -0.17	2.14944e-05	0.0277811	0.4
cg13370452	chr17	1530792	SLC43A2	0.24	0.14 - 0.34	2.15113e-05	0.0277811	0.76
cg09451218	chr10	28073899	RAB18	-0.35	-0.50 - -0.20	2.15686e-05	0.0277813	0.58
cg26438181	chr2	229542880	PID1	-0.31	-0.45 - -0.18	2.15769e-05	0.0277813	0.65
cg27501190	chr2	160473496	2007-03-01	0.47	0.27 - 0.68	2.17377e-05	0.027907	0.9
cg15008519	chr14	83484836	SEL1L	-0.51	-0.72 - -0.30	2.17719e-05	0.027907	0.6
cg06204938	chr12	125005710	NCOR2	0.23	0.13 - 0.33	2.17732e-05	0.027907	0.3
cg08958747	chr16	2203176	SNORD60	-0.25	-0.35 - -0.14	2.18086e-05	0.0279102	0.75
cg09731266	chr1	204213564	SOX13	-0.36	-0.51 - -0.21	2.2265e-05	0.0284513	0.93
cg02415431	chr22	23923255	IGLL1	0.26	0.15 - 0.38	2.24894e-05	0.0286948	0.92
cg11092487	chr20	33585188	TRPC4AP	-0.61	-0.88 - -0.35	2.25236e-05	0.0286953	0.97
cg25145728	chr16	89628775	RPL13	-0.48	-0.69 - -0.27	2.28877e-05	0.0290948	0.17
cg03600588	chr1	32127319	HCRTR1	-0.21	-0.30 - -0.12	2.29357e-05	0.0290948	0.98
cg04148163	chr10	65442289	REEP3	-0.35	-0.50 - -0.20	2.294e-05	0.0290948	0.79
cg12550852	chr8	25864768	PPP2R2A	-0.28	-0.40 - -0.16	2.30048e-05	0.0291334	0.7
cg25676471	chr22	39633497	PDGFB	0.38	0.22 - 0.54	2.3056e-05	0.0291547	0.12
cg16038092	chr15	79087784	ADAMTS7	-0.22	-0.32 - -0.13	2.32886e-05	0.029405	0.26
cg22838050	chr19	872690	CFD	-0.31	-0.45 - -0.18	2.34822e-05	0.0296054	0.35
cg15182644	chr12	39835965	KIF21A	0.48	0.28 - 0.68	2.35923e-05	0.029683	0.87
cg25004163	chr15	97635149	SPATA8	-0.28	-0.41 - -0.16	2.36137e-05	0.029683	0.61
cg24428600	chr1	37952273	MEAF6	0.26	0.15 - 0.37	2.37101e-05	0.0297601	0.1
cg20767432	chr5	173114117	LOC285593	-0.47	-0.68 - -0.27	2.38255e-05	0.0298608	0.6
cg02643815	chr18	77158004	PQLC1	-0.41	-0.59 - -0.24	2.39731e-05	0.0299588	0.79
cg02907236	chr1	245224483	HNRNPU	-0.58	-0.84 - -0.31	2.39915e-05	0.0299588	0.41
cg03255657	chr9	74914783	GDA	-0.37	-0.52 - -0.21	2.40096e-05	0.0299588	0.55
cg24832774	chr15	71040673	UACA	0.34	0.20 - 0.49	2.41293e-05	0.0300639	0.5
cg03008577	chr2	201752498	PPIL3	-0.48	-0.68 - -0.28	2.41828e-05	0.0300863	0.92
cg09249803	chr16	84846936	CRISPLD2	-0.29	-0.42 - -0.17	2.43348e-05	0.0302312	0.29
cg07699454	chr6	39274353	KCNK17	-0.26	-0.37 - -0.15	2.45094e-05	0.0303896	0.03
cg04607131	chr1	19990783	HTR6	-0.44	-0.64 - -0.25	2.45389e-05	0.0303896	0.78
cg07481449	chr4	1875240	NSD2	-0.38	-0.54 - -0.21	2.46022e-05	0.0303896	0.45
cg19108170	chr4	20045701	SLIT2	-0.31	-0.45 - -0.18	2.46056e-05	0.0303896	0.6
cg10806097	chr19	35608170	LGI4	-0.47	-0.67 - -0.26	2.46702e-05	0.0304251	0.48
cg08685426	chr15	86273484	AKAP13	-0.29	-0.42 - -0.17	2.47877e-05	0.0305257	0.42
cg07002287	chr19	17973210	JAK3	-0.35	-0.50 - -0.20	2.48297e-05	0.0305298	0.41
cg19908827	chr1	204591505	MDM4	-0.33	-0.47 - -0.19	2.48947e-05	0.0305298	0.49
cg19661902	chr1	197745295	C1orf53	-0.32	-0.46 - -0.18	2.4899e-05	0.0305298	0.52
cg04000684	chr15	76474132	ETFA	-0.51	-0.73 - -0.29	2.51866e-05	0.0308378	0.96
cg12696761	chr18	60848167	PHLPP1	-0.43	-0.63 - -0.24	2.52891e-05	0.0309187	0.89
cg17645898	chr8	27527745	MIR3622B	-0.31	-0.45 - -0.18	2.53296e-05	0.0309237	0.54
cg23263302	chr4	16629232	TAPT1-AS1	-0.35	-0.51 - -0.20	2.55669e-05	0.0311685	0.57
cg21727701	chr11	1912186	LSP1	0.22	0.13 - 0.31	2.59297e-05	0.0315416	0.76
cg03398435	chr6	135602552	AHI1	0.54	0.31 - 0.77	2.59473e-05	0.0315416	0.37
cg09557413	chr4	48169916	TEC	-0.45	-0.65 - -0.26	2.61101e-05	0.0316735	0.55
cg12429457	chr1	159165439	CADM3	-0.33	-0.47 - -0.19	2.61925e-05	0.0316735	0.65
cg01962466	chr5	7315413	ADCY2	-0.44	-0.63 - -0.25	2.6204e-05	0.0316735	0.93
cg08947084	chr1	173834077	GAS5	-0.47	-0.68 - -0.27	2.62164e-05	0.0316735	0.58
cg20992439	chr15	91429916	FES	-0.32	-0.46 - -0.18	2.62424e-05	0.0316735	0.74
cg26286082	chr14	100004391	CCDC85C	-0.26	-0.38 - -0.15	2.63613e-05	0.031739	0.46
cg18419534	chr4	793009	PCGF3	-0.37	-0.54 - -0.22	2.63715e-05	0.031739	0.1
cg17817445	chr11	8705609	RPL27A	-0.44	-0.63 - -0.25	2.64191e-05	0.0317512	0.43
cg15027446	chr4	56484062	NMU	-0.44	-0.63 - -0.25	2.64652e-05	0.0317617	0.53
cg12124767	chr7	117299297	CTTNBP2	-0.21	-0.30 - -0.12	2.65193e-05	0.0317808	0.24
cg25700293	chr1	147399574	NA	-0.29	-0.42 - -0.17	2.65814e-05	0.0317808	0.95
cg27399341	chr2	189463266	GULP1	-0.27	-0.39 - -0.15	2.65935e-05	0.0317808	0.32
cg19100766	chr2	87456964	LOC285074	0.31	0.17 - 0.44	2.66547e-05	0.0318092	0.18
cg09981814	chr6	141647780	MIR4465	-0.56	-0.82 - -0.31	2.67439e-05	0.0318708	0.57
cg03140421	chr16	67200181	TRADD	-0.29	-0.41 - -0.16	2.68018e-05	0.0318949	0.37
cg04815890	chr16	84628855	KLHL36	-0.32	-0.46 - -0.18	2.70904e-05	0.0321627	0.78
cg10075819	chr2	109229337	LIMS1	-0.29	-0.42 - -0.16	2.71026e-05	0.0321627	0.46
cg05888879	chr3	172275886	FNDC3B	-0.38	-0.54 - -0.21	2.72152e-05	0.0322296	0.79
cg27343137	chr3	50479504	CACNA2D2	-0.22	-0.32 - -0.13	2.72684e-05	0.0322296	0.3
cg05402319	chr15	45383543	DUOX2	-0.27	-0.39 - -0.16	2.72729e-05	0.0322296	1
cg18875599	chr3	62432339	C3orf14	-0.33	-0.47 - -0.19	2.73594e-05	0.0322868	0.24
cg25124970	chrX	114928540	PLS3	-0.29	-0.42 - -0.17	2.75803e-05	0.0325023	0.02
cg21194040	chr3	11862088	TAMM41	-0.44	-0.63 - -0.24	2.77381e-05	0.0326429	0.78
cg13758186	chr2	101959136	CREG2	-0.35	-0.50 - -0.20	2.78654e-05	0.0327052	0.53
cg00709652	chr3	100673784	ABI3BP	-0.22	-0.31 - -0.12	2.78906e-05	0.0327052	0.84
cg00849491	chr18	6510785	LINC01387	-0.27	-0.39 - -0.16	2.79067e-05	0.0327052	0.48
cg06884401	chr4	89978251	FAM13A	0.31	0.18 - 0.44	2.79761e-05	0.0327413	0.29
cg03749201	chr12	8115842	FOXJ2	0.33	0.19 - 0.47	2.81998e-05	0.0329577	0.6
cg24141280	chr14	76035419	ERG28	-0.37	-0.54 - -0.21	2.83019e-05	0.0330316	0.37
cg22398226	chr4	155662217	LRAT	-0.46	-0.66 - -0.26	2.84543e-05	0.0331638	0.21
cg00895196	chr6	22147182	CASC15	-0.36	-0.52 - -0.20	2.85659e-05	0.0332482	0.72
cg22191443	chr15	51706109	GLDN	-0.28	-0.40 - -0.16	2.88162e-05	0.0334411	0.99
cg17712885	chr7	98855758	KPNA7	-0.29	-0.41 - -0.16	2.88289e-05	0.0334411	0.35
cg24386065	chr22	27897650	MN1	-0.3	-0.43 - -0.17	2.88498e-05	0.0334411	0.55
cg21113746	chr1	59039556	LINC01135	-0.4	-0.58 - -0.23	2.89378e-05	0.0334697	0.24
cg04090347	chr21	44061597	RSPH1	0.54	0.31 - 0.77	2.89535e-05	0.0334697	0.17
cg06297951	chr15	39985286	FSIP1	-0.39	-0.57 - -0.22	2.90762e-05	0.0335614	0.96
cg14595291	chr11	35993855	LDLRAD3	-0.35	-0.51 - -0.20	2.91434e-05	0.0335614	0.58
cg26929163	chr16	34598029	FRG2DP	-0.4	-0.57 - -0.22	2.91515e-05	0.0335614	0.48
cg13810485	chr5	58440035	RAB3C	-0.34	-0.50 - -0.19	2.92483e-05	0.0336078	0.36
cg24392646	chr7	1451332	MAFK	-0.31	-0.44 - -0.18	2.92868e-05	0.0336078	0.62
cg14732054	chr1	44878229	RNF220	0.55	0.32 - 0.79	2.93479e-05	0.0336078	0.66
cg09307883	chr9	140077638	ANAPC2	1.7	0.95 - 2.43	2.93501e-05	0.0336078	0.03
cg13186130	chr11	2321889	TSPAN32	0.34	0.19 - 0.50	2.95268e-05	0.0337645	0.56
cg06532880	chr5	176731545	PRELID1	-0.35	-0.51 - -0.20	2.96842e-05	0.0338988	0.14
cg25334823	chr12	103347994	PAH	-0.3	-0.43 - -0.17	2.97733e-05	0.0339406	0.52
cg26428150	chr18	32278086	NOL4	-0.26	-0.36 - -0.15	2.98009e-05	0.0339406	0.9
cg24159264	chr7	29167530	CPVL	-0.42	-0.61 - -0.24	2.9842e-05	0.033942	0.44
cg01329245	chr16	79303284	MAF	-0.36	-0.52 - -0.20	3.00265e-05	0.0340956	0.36
cg19941833	chr4	83785731	SEC31A	-0.39	-0.56 - -0.22	3.00574e-05	0.0340956	0.64
cg04160420	chr10	119375745	EMX2	-0.3	-0.43 - -0.17	3.01958e-05	0.0341709	0.49
cg05405094	chr12	20141722	LINC02398	-0.26	-0.38 - -0.15	3.02375e-05	0.0341709	0.59
cg12457021	chrX	13973334	OFD1	-0.38	-0.54 - -0.21	3.02446e-05	0.0341709	0.54
cg03509253	chr7	75597100	POR	0.25	0.14 - 0.36	3.03079e-05	0.0341969	0.45
cg03065503	chr4	4442273	NSG1	-0.54	-0.78 - -0.29	3.04381e-05	0.0342981	0.46
cg17167248	chr14	106757893	ADAM6	-0.58	-0.84 - -0.33	3.05764e-05	0.0343623	0.89
cg23018054	chr1	60463342	C1orf87	-0.27	-0.38 - -0.15	3.06015e-05	0.0343623	0.49
cg16060214	chr4	86936666	ARHGAP24	-0.4	-0.58 - -0.22	3.06697e-05	0.0343623	0.66
cg14673233	chr12	40015182	C12orf40	-0.62	-0.89 - -0.35	3.07317e-05	0.0343623	0.12
cg21476937	chr13	80849027	SPRY2	-0.4	-0.58 - -0.23	3.07564e-05	0.0343623	0.37
cg03968911	chr10	118734132	SHTN1	-0.21	-0.30 - -0.12	3.07772e-05	0.0343623	0.65
cg15795580	chr2	242627421	ING5	-0.38	-0.54 - -0.22	3.07785e-05	0.0343623	0.28
cg26457533	chr16	49857044	CNEP1R1	-0.58	-0.84 - -0.33	3.0988e-05	0.0345507	0.63
cg04477628	chr6	137999653	TNFAIP3	-0.47	-0.68 - -0.26	3.11758e-05	0.0347145	0.23
cg23916318	chr2	234599682	UGT1A8	-0.34	-0.49 - -0.18	3.12855e-05	0.0347897	0.57
cg22202320	chr7	73402195	ELN	-0.17	-0.25 - -0.10	3.13591e-05	0.0347897	0.03
cg24135088	chr12	27361176	C12orf71	-0.31	-0.44 - -0.18	3.13664e-05	0.0347897	0.65
cg16661800	chr6	149805292	TAB2	-0.4	-0.57 - -0.22	3.14521e-05	0.0348393	0.65
cg12948619	chr12	111483815	MYL2	-0.23	-0.33 - -0.13	3.16044e-05	0.0349623	0.31
cg01425718	chr1	81974159	MIR548AP	-0.35	-0.51 - -0.20	3.165e-05	0.0349671	0.59
cg18325664	chr7	20593938	SP8	-0.29	-0.42 - -0.16	3.17489e-05	0.0350308	0.17
cg11483911	chr3	58860839	KCTD6	-0.44	-0.63 - -0.25	3.18811e-05	0.0351139	0.7
cg12809888	chr3	155394918	PLCH1	-0.18	-0.25 - -0.10	3.19259e-05	0.0351139	0.28
cg19916008	chr8	42038195	PLAT	-0.52	-0.74 - -0.29	3.19857e-05	0.0351139	0.18
cg08282589	chr1	217794428	GPATCH2	-0.42	-0.61 - -0.23	3.19898e-05	0.0351139	0.85
cg07775007	chr4	102645438	PPP3CA	-0.55	-0.80 - -0.30	3.21659e-05	0.03526	0.62
cg23748511	chr3	191840988	PYDC2	-0.2	-0.29 - -0.11	3.22059e-05	0.03526	0.9
cg12216397	chr5	170020912	KCNIP1	-0.22	-0.31 - -0.12	3.24897e-05	0.035522	0.13
cg20546366	chr7	116652274	ST7	-0.4	-0.58 - -0.22	3.2529e-05	0.035522	0.91
cg15130459	chr5	40834228	RPL37	-0.39	-0.55 - -0.22	3.26204e-05	0.035576	0.52
cg08568739	chr2	225078302	MRPL44	-0.33	-0.47 - -0.18	3.27248e-05	0.0356151	0.46
cg26861995	chr3	127831673	RUVBL1	-0.27	-0.39 - -0.15	3.27402e-05	0.0356151	0.39
cg06099303	chr1	96672496	DPYD	-0.42	-0.60 - -0.23	3.28675e-05	0.0356657	0.48
cg14499385	chr2	190446494	SLC40A1	0.28	0.16 - 0.40	3.28708e-05	0.0356657	0.63
cg15049005	chr15	66947167	SMAD6	0.66	0.35 - 0.95	3.29775e-05	0.0357034	1
cg25730803	chr22	43150790	A4GALT	0.38	0.22 - 0.55	3.29897e-05	0.0357034	0.03
cg24672790	chr11	92286664	FAT3	0.78	0.42 - 1.13	3.32288e-05	0.0359164	0.45
cg21625514	chr1	91385601	CDC7	-0.5	-0.72 - -0.28	3.34161e-05	0.0359563	0.14
cg24031245	chr11	69790157	ANO1	-0.2	-0.30 - -0.11	3.34235e-05	0.0359563	0.31
cg12103949	chr4	11771574	HS3ST1	-0.34	-0.49 - -0.19	3.34309e-05	0.0359563	0.6
cg15555206	chr6	220007	EXOC2	0.27	0.15 - 0.38	3.34587e-05	0.0359563	0.99
cg04433322	chr17	42346894	RUNDC3A	-0.24	-0.34 - -0.14	3.34776e-05	0.0359563	0.13
cg07239725	chr6	156399999	NOX3	-0.53	-0.77 - -0.30	3.36415e-05	0.0359668	0.69
cg05438727	chr11	2800047	KCNQ1	0.24	0.14 - 0.34	3.36502e-05	0.0359668	0.94
cg11992265	chr15	90818329	NGRN	0.5	0.28 - 0.72	3.36529e-05	0.0359668	0.55
cg02199806	chr12	24375405	MIR920	-0.37	-0.53 - -0.21	3.36655e-05	0.0359668	0.7
cg26569778	chr10	76388077	ADK	-0.5	-0.72 - -0.28	3.36993e-05	0.0359668	0.31
cg07230419	chr5	163772481	NUDCD2	-0.33	-0.48 - -0.19	3.3858e-05	0.0360907	0.56
cg25996077	chr2	228331319	TM4SF20	-0.39	-0.56 - -0.21	3.40209e-05	0.0362189	0.02
cg27607995	chr1	17886632	ARHGEF10L	-0.21	-0.31 - -0.12	3.40742e-05	0.0362302	0.16
cg05545406	chr12	10368369	OLR1	-0.37	-0.53 - -0.20	3.41465e-05	0.0362422	0.36
cg24353975	chr12	48171777	SLC48A1	0.3	0.17 - 0.42	3.41709e-05	0.0362422	0.25
cg07914614	chr1	62072468	MGC34796	0.42	0.23 - 0.62	3.42269e-05	0.0362562	0.2
cg16805884	chr8	131469585	ASAP1	-0.35	-0.51 - -0.19	3.42814e-05	0.0362687	0.59
cg13390441	chr9	132962957	FNBP1	-0.27	-0.39 - -0.15	3.44353e-05	0.0363861	0.21
cg07505997	chr8	144165643	LY6E-DT	-0.38	-0.55 - -0.21	3.46452e-05	0.0365224	0.52
cg23494018	chr13	51695330	FAM124A	0.86	0.47 - 1.25	3.4668e-05	0.0365224	0.26
cg16435644	chr6	128229624	C6orf58	-0.5	-0.71 - -0.28	3.46934e-05	0.0365224	0.75
cg07490756	chr18	45698336	ZBTB7C	-0.28	-0.40 - -0.16	3.48697e-05	0.0366625	0.42
cg21721022	chr6	29407834	OR11A1	-0.44	-0.64 - -0.25	3.49651e-05	0.0367174	0.54
cg16086640	chr19	17015324	F2RL3	-0.21	-0.30 - -0.12	3.50645e-05	0.0367762	0.03
cg07196514	chr1	158984321	AIM2	-0.56	-0.80 - -0.32	3.51089e-05	0.0367773	0.54
cg07458366	chr9	112624885	PALM2	-0.33	-0.48 - -0.19	3.51571e-05	0.0367824	0.65
cg17329115	chr20	62690171	TCEA2	-0.37	-0.53 - -0.20	3.5218e-05	0.0367987	0.51
cg27132732	chr15	32202752	OTUD7A	-0.38	-0.55 - -0.21	3.52595e-05	0.0367987	0.84
cg12567780	chr4	114256662	CAMK2D	-0.31	-0.44 - -0.17	3.57622e-05	0.0372599	0.38
cg16255697	chrX	113997530	IL13RA2	-0.2	-0.29 - -0.11	3.57892e-05	0.0372599	0.02
cg16671193	chr11	119731931	USP2-AS1	-0.24	-0.35 - -0.13	3.5855e-05	0.0372827	0.72
cg01090020	chr5	14415593	TRIO	-0.35	-0.50 - -0.19	3.60005e-05	0.0373479	0.35
cg04530548	chr10	29879203	SVIL	0.32	0.18 - 0.46	3.60058e-05	0.0373479	0.85
cg13593363	chr17	16774214	KRT16P2	-0.5	-0.73 - -0.28	3.6108e-05	0.0374082	0.79
cg25734651	chr1	235092860	LINC01132	0.32	0.18 - 0.46	3.63096e-05	0.0375712	0.87
cg04517546	chr17	46988488	SNF8	-0.43	-0.62 - -0.24	3.64364e-05	0.0376565	0.8
cg12149991	chr4	24967972	SOD3	-0.26	-0.38 - -0.15	3.65514e-05	0.0377294	0.96
cg10393901	chr12	110682824	IFT81	-0.33	-0.48 - -0.19	3.65982e-05	0.0377318	0.24
cg25116699	chr3	101441608	RPL24	-0.74	-1.05 - -0.43	3.68518e-05	0.0379158	0.27
cg17998288	chr19	8435658	ANGPTL4	-0.39	-0.56 - -0.21	3.68661e-05	0.0379158	0.61
cg17002670	chr7	155453394	RBM33	-0.31	-0.45 - -0.18	3.7021e-05	0.037978	0.8
cg20787649	chr1	17636898	RCC2	0.91	0.51 - 1.32	3.70333e-05	0.037978	0.43
cg24299174	chr6	112375383	CCN6	-0.25	-0.36 - -0.14	3.70608e-05	0.037978	0.92
cg01926616	chr11	115796067	APOC3	-0.4	-0.58 - -0.22	3.73096e-05	0.0381869	0.25
cg22583147	chr3	44331824	TOPAZ1	-0.32	-0.46 - -0.18	3.74386e-05	0.0381906	0.51
cg11536675	chr11	64327960	SLC22A11	-0.26	-0.37 - -0.14	3.74457e-05	0.0381906	0.23
cg13876844	chr3	84885990	LINC00971	-0.29	-0.42 - -0.16	3.74483e-05	0.0381906	0.89
cg04474366	chr3	186505347	EIF4A2	-0.51	-0.73 - -0.29	3.74972e-05	0.0381946	0.32
cg02501165	chr12	120450269	RAB35	-0.59	-0.85 - -0.33	3.76508e-05	0.0382641	0.88
cg17526229	chr11	20177746	DBX1	0.27	0.15 - 0.39	3.76556e-05	0.0382641	0.61
cg12938224	chr4	138466819	PCDH18	-0.36	-0.52 - -0.21	3.77461e-05	0.0383102	0.73
cg18321810	chr14	59436794	GPR135	-0.28	-0.40 - -0.15	3.80055e-05	0.0384815	0.47
cg10666909	chr6	32820249	PSMB9	-0.45	-0.66 - -0.25	3.80056e-05	0.0384815	0.83
cg17615706	chr10	126858335	ZRANB1	-0.32	-0.46 - -0.18	3.80966e-05	0.0385276	0.53
cg22637006	chr2	706036	TMEM18	-0.38	-0.55 - -0.21	3.82794e-05	0.0386664	0.04
cg12391044	chr15	91492794	PRC1	0.38	0.21 - 0.55	3.8415e-05	0.0387179	0.89
cg18685034	chr10	129245532	DOCK1	-0.25	-0.37 - -0.14	3.84217e-05	0.0387179	0.58
cg11822211	chr17	1737837	RPA1	-0.52	-0.76 - -0.29	3.84726e-05	0.0387233	0.15
cg01400040	chr15	61091220	RORA	-0.49	-0.70 - -0.27	3.85517e-05	0.0387258	0.32
cg21842609	chr1	93491390	MTF2	0.24	0.14 - 0.35	3.85664e-05	0.0387258	0.65
cg01055105	chr19	28462270	LINC00662	-0.4	-0.58 - -0.22	3.87414e-05	0.0388555	0.37
cg16461950	chr16	58936076	SETD6	-0.24	-0.35 - -0.13	3.90959e-05	0.0391648	0.49
cg13145193	chr7	105926817	CDHR3	-0.52	-0.76 - -0.29	3.92051e-05	0.039204	0.79
cg06461979	chr20	10276105	SNAP25	-0.24	-0.35 - -0.14	3.93038e-05	0.039204	1
cg21565333	chr5	135168990	SLC25A48	-0.21	-0.31 - -0.12	3.93347e-05	0.039204	0.35
cg06785103	chr5	112629019	MCC	0.25	0.14 - 0.36	3.93537e-05	0.039204	0.91
cg24417997	chr10	43556051	RASGEF1A	-0.26	-0.38 - -0.15	3.93661e-05	0.039204	0.31
cg01330692	chr4	55473461	KDR	-0.21	-0.30 - -0.12	3.95868e-05	0.0393637	0.66
cg20023788	chr2	221851321	EPHA4	-0.32	-0.46 - -0.18	3.96193e-05	0.0393637	0.83
cg17478893	chr8	1431021	DLGAP2	-0.29	-0.42 - -0.16	3.96977e-05	0.0393956	0.26
cg04716530	chr16	30485684	ITGAL	-0.33	-0.47 - -0.18	3.9896e-05	0.0395144	0.18
cg14879165	chr8	107790888	OXR1	0.28	0.15 - 0.40	3.99106e-05	0.0395144	0.39
cg07278971	chr8	22717823	PEBP4	-0.51	-0.72 - -0.30	4.02567e-05	0.0397644	0.62
cg23095584	chr2	237077704	GBX2	0.2	0.11 - 0.29	4.02569e-05	0.0397644	0.03
cg16614307	chr14	88282893	GALC	-0.44	-0.63 - -0.25	4.03483e-05	0.0398083	0.04
cg23379818	chr15	89892276	POLG	-0.27	-0.39 - -0.15	4.0536e-05	0.0398699	0.85
cg08038033	chr3	71354056	FOXP1	0.38	0.21 - 0.55	4.05507e-05	0.0398699	0.82
cg18211315	chr8	98437059	MTDH	-0.43	-0.62 - -0.24	4.05516e-05	0.0398699	0.72
cg18847089	chr7	676060	DNAAF5	-0.98	-1.44 - -0.53	4.06066e-05	0.0398777	0.27
cg14180330	chr5	40224461	TTC33	-0.4	-0.58 - -0.22	4.078e-05	0.0399565	0.13
cg11629061	chr5	156747613	FNDC9	1.69	0.87 - 2.48	4.0781e-05	0.0399565	0.5
cg08530036	chr1	19496406	UBR4	-0.4	-0.57 - -0.22	4.08937e-05	0.039987	0.97
cg24508685	chr10	81744674	BMS1P21	-0.39	-0.56 - -0.21	4.09063e-05	0.039987	0.12
cg14485205	chr20	3088152	UBOX5-AS1	0.28	0.16 - 0.40	4.12392e-05	0.040266	0.86
cg06762457	chr6	149806635	TAB2	-0.29	-0.42 - -0.16	4.13836e-05	0.0403605	0.36
cg13377102	chr17	7832764	KCNAB3	-0.63	-0.90 - -0.36	4.15301e-05	0.0404479	0.96
cg09599986	chr20	60352417	MIR1257	-0.35	-0.51 - -0.20	4.15702e-05	0.0404479	0.37
cg24730756	chr12	1612770	LINC00942	-1.59	-2.30 - -0.90	4.16162e-05	0.0404479	0.11
cg00842328	chr22	30474664	HORMAD2	-0.48	-0.70 - -0.27	4.17266e-05	0.0405088	0.89
cg15977738	chr4	40213960	LOC344967	-0.56	-0.81 - -0.32	4.20791e-05	0.0407864	0.12
cg02521050	chr21	45287110	AATBC	-0.24	-0.35 - -0.13	4.21087e-05	0.0407864	0.98
cg10910629	chr12	94503155	CEP83	-0.34	-0.50 - -0.19	4.23371e-05	0.0409215	0.61
cg08446539	chr12	25541565	ETFRF1	-0.53	-0.76 - -0.29	4.24297e-05	0.0409215	0.48
cg00519186	chr12	47233670	SLC38A4	-0.26	-0.38 - -0.15	4.24415e-05	0.0409215	0.67
cg18436788	chr1	3704244	SMIM1	-0.51	-0.74 - -0.28	4.25221e-05	0.0409215	0.49
cg25425667	chr2	20706515	RHOB	-0.22	-0.33 - -0.12	4.25613e-05	0.0409215	0.62
cg25158459	chr1	27165674	GPN2	-0.3	-0.43 - -0.17	4.25619e-05	0.0409215	0.94
cg15172739	chr11	62621258	SNHG1	-0.27	-0.39 - -0.15	4.26238e-05	0.0409215	0.3
cg13501527	chr9	123640474	PHF19	-0.28	-0.41 - -0.16	4.26339e-05	0.0409215	0.86
cg18405169	chr19	6670847	TRIP10	-0.23	-0.33 - -0.13	4.2703e-05	0.0409307	0.87
cg12768418	chr5	61442370	KIF2A	-0.28	-0.40 - -0.16	4.27401e-05	0.0409307	0.42
cg15892682	chr1	219836686	SLC30A10	-0.29	-0.41 - -0.16	4.30035e-05	0.0410184	0.9
cg18984165	chr17	68171456	KCNJ2-AS1	-0.31	-0.45 - -0.17	4.30478e-05	0.0410184	0.68
cg16887748	chr3	184091303	POLR2H	-0.19	-0.28 - -0.11	4.30512e-05	0.0410184	0.43
cg25076881	chr1	159409836	OR10J5	-0.27	-0.39 - -0.15	4.30524e-05	0.0410184	0.43
cg19531130	chr11	101786659	CEP126	0.31	0.18 - 0.44	4.30733e-05	0.0410184	0.8
cg06201717	chr1	2949633	PRDM16-DT	-0.39	-0.57 - -0.22	4.32404e-05	0.0411313	0.31
cg27253035	chr2	106761185	UXS1	-0.44	-0.64 - -0.24	4.33616e-05	0.0411749	0.64
cg20217592	chr17	7253521	NEURL4	-0.38	-0.55 - -0.21	4.33869e-05	0.0411749	0.35
cg13279205	chr14	86522361	FLRT2	-0.5	-0.74 - -0.27	4.34318e-05	0.0411749	0.76
cg07286733	chr17	27048536	RPL23A	-0.26	-0.37 - -0.14	4.34855e-05	0.0411798	0.27
cg12389112	chr6	112068724	FYN	-0.47	-0.68 - -0.26	4.3757e-05	0.0413907	0.03
cg03181524	chr19	39048014	RYR1	-0.42	-0.61 - -0.24	4.40605e-05	0.0415957	0.55
cg03482710	chr1	226976946	ITPKB	-0.56	-0.81 - -0.31	4.40718e-05	0.0415957	0.89
cg19474015	chr5	126129089	LMNB1	-0.39	-0.56 - -0.21	4.42869e-05	0.0416776	0.12
cg04378723	chr14	24821706	RIPK3	-0.27	-0.40 - -0.15	4.42998e-05	0.0416776	0.98
cg12031863	chr16	4587854	CDIP1	0.22	0.12 - 0.33	4.43401e-05	0.0416776	0.42
cg27622876	chr9	93869746	LOC100129316	-0.4	-0.57 - -0.22	4.43551e-05	0.0416776	0.53
cg15626105	chr3	100690901	ABI3BP	-0.26	-0.37 - -0.14	4.44954e-05	0.0417493	0
cg25937003	chr3	72309147	LINC00870	-0.21	-0.31 - -0.12	4.45329e-05	0.0417493	0.94
cg15149219	chr14	23024952	DAD1	-0.33	-0.48 - -0.18	4.45789e-05	0.0417493	0.6
cg01226193	chr11	125909557	CDON	-0.24	-0.35 - -0.13	4.51156e-05	0.0421075	0.51
cg05803533	chr12	52966447	KRT74	-0.25	-0.37 - -0.14	4.52563e-05	0.0421075	0.52
cg12575771	chr5	135231577	IL9	-0.22	-0.32 - -0.12	4.52565e-05	0.0421075	0.77
cg15343958	chr19	55670015	EPS8L1	-0.21	-0.31 - -0.12	4.52698e-05	0.0421075	0.44
cg13146484	chr14	61645461	TMEM30B	-0.27	-0.39 - -0.15	4.53316e-05	0.0421075	0.34
cg26744362	chr19	56168861	ZNF784	-0.28	-0.41 - -0.16	4.53574e-05	0.0421075	0.99
cg19612570	chr1	200443284	CAMSAP2	-0.42	-0.61 - -0.24	4.53791e-05	0.0421075	0.18
cg02417473	chr22	38434179	PICK1	-0.21	-0.31 - -0.12	4.53809e-05	0.0421075	0.89
cg17297065	chr7	2550729	LFNG	0.37	0.20 - 0.54	4.54081e-05	0.0421075	0.77
cg27622172	chr4	56847036	CEP135	-0.3	-0.43 - -0.17	4.54578e-05	0.0421077	0.34
cg27273242	chr6	3802297	FAM50B	-0.37	-0.55 - -0.20	4.56536e-05	0.0422003	0.53
cg08621403	chr21	37924139	CLDN14	0.36	0.20 - 0.51	4.56574e-05	0.0422003	0.6
cg20485607	chr1	120217696	ZNF697	1.01	0.50 - 1.51	4.58243e-05	0.0422922	0.56
cg08233235	chr19	55898727	TMEM238	-0.36	-0.52 - -0.20	4.58654e-05	0.0422922	0.23
cg19146360	chr5	36279612	SKP2	-0.4	-0.58 - -0.22	4.59184e-05	0.0422922	0.76
cg09481212	chr12	32756971	FGD4	-0.32	-0.47 - -0.18	4.59561e-05	0.0422922	0.16
cg02052527	chr18	61662355	SERPINB8	-0.27	-0.40 - -0.15	4.62772e-05	0.0424409	0.56
cg02818322	chrX	140926409	NA	-0.21	-0.31 - -0.12	4.62912e-05	0.0424409	0.01
cg05081953	chr2	158184543	GALNT5	-0.25	-0.37 - -0.14	4.62923e-05	0.0424409	0.88
cg26585864	chr5	148786518	CARMN	-0.19	-0.28 - -0.10	4.63977e-05	0.0424409	0.92
cg02390145	chr11	125201482	FEZ1	-0.25	-0.36 - -0.14	4.64069e-05	0.0424409	0.5
cg16206200	chr3	14307158	LSM3	-0.29	-0.42 - -0.16	4.64179e-05	0.0424409	0.32
cg22518946	chr1	114665989	SYT6	-0.32	-0.47 - -0.18	4.64814e-05	0.0424533	0.89
cg22284011	chr4	106520182	ARHGEF38	-0.5	-0.73 - -0.28	4.69796e-05	0.0427693	0.82
cg13562841	chr17	76121872	TMC6	-0.45	-0.65 - -0.25	4.70395e-05	0.0427693	0.54
cg01284709	chr11	104972078	CARD17	-0.3	-0.44 - -0.17	4.70943e-05	0.0427693	0.1
cg06057374	chr1	89507082	GBP1	-0.46	-0.68 - -0.25	4.72371e-05	0.0427693	0.93
cg03984347	chr1	45190262	ARMH1	-0.5	-0.73 - -0.28	4.73876e-05	0.0427693	0.31
cg02058741	chr1	94724340	ARHGAP29	-0.45	-0.66 - -0.24	4.74063e-05	0.0427693	0.37
cg03578193	chr2	63671845	MDH1	-0.46	-0.68 - -0.25	4.74147e-05	0.0427693	0.96
cg18554784	chr2	49073075	LHCGR	-0.29	-0.42 - -0.16	4.74517e-05	0.0427693	0.22
cg17084927	chr12	52624266	KRT7	-0.33	-0.47 - -0.18	4.74693e-05	0.0427693	0.09
cg10992481	chr6	3428233	PSMG4	0.45	0.25 - 0.65	4.74838e-05	0.0427693	0.9
cg02556155	chr3	114052269	ZBTB20	-0.47	-0.68 - -0.26	4.75227e-05	0.0427693	0.68
cg04350046	chr19	35545438	HPN	-0.24	-0.34 - -0.13	4.75293e-05	0.0427693	0.65
cg23029597	chr12	123009494	RSRC2	-0.7	-1.01 - -0.39	4.75802e-05	0.0427693	0.11
cg08114410	chr7	57323862	GUSBP10	-0.22	-0.32 - -0.12	4.76099e-05	0.0427693	0.72
cg07938266	chr4	6182894	JAKMIP1	-0.41	-0.60 - -0.22	4.76459e-05	0.0427693	0.29
cg00161114	chr9	31542525	ACO1	-0.4	-0.58 - -0.22	4.76796e-05	0.0427693	0.49
cg14299813	chr2	241889668	SNED1	-0.18	-0.26 - -0.10	4.76843e-05	0.0427693	0.24
cg01858866	chr1	40040016	PABPC4	-0.2	-0.29 - -0.11	4.78284e-05	0.0428532	0.55
cg22326736	chr19	32949815	LOC400684	-0.51	-0.75 - -0.28	4.79516e-05	0.0429183	0.54
cg16097772	chr12	69742232	MIR1279	0.48	0.26 - 0.70	4.80517e-05	0.0429626	0.6
cg01692771	chr19	15590732	PGLYRP2	0.27	0.15 - 0.38	4.81909e-05	0.0429967	0.8
cg08239207	chr20	37633414	DHX35	-0.34	-0.49 - -0.19	4.81912e-05	0.0429967	0.8
cg03576976	chr7	155352634	CNPY1	-0.23	-0.34 - -0.13	4.83725e-05	0.0431131	0.6
cg14846965	chr18	13611481	FAM210A	0.33	0.18 - 0.48	4.84833e-05	0.0431665	0.55
cg26748726	chr3	112934444	CFAP44	-0.21	-0.30 - -0.12	4.86655e-05	0.0432357	0.44
cg07033395	chr1	28906538	SNHG12	-0.38	-0.54 - -0.21	4.88144e-05	0.0432357	0.81
cg15582699	chrX	9797843	SHROOM2	-0.38	-0.56 - -0.21	4.88315e-05	0.0432357	0.79
cg21495850	chr1	222165992	DUSP10	-0.44	-0.64 - -0.24	4.88929e-05	0.0432357	0.34
cg02438816	chr17	73368189	GRB2	-0.42	-0.60 - -0.24	4.89018e-05	0.0432357	0.81
cg24049888	chr11	111250129	MIR4491	-0.66	-0.97 - -0.36	4.89137e-05	0.0432357	0.81
cg03622544	chr17	49028101	SPAG9	0.33	0.18 - 0.48	4.89887e-05	0.0432357	0.18
cg20749792	chr13	34185166	STARD13	-0.41	-0.60 - -0.22	4.89977e-05	0.0432357	0.68
cg06101607	chr1	48283575	FOXD2	-0.24	-0.34 - -0.13	4.90197e-05	0.0432357	0.13
cg02946548	chr8	20008318	SLC18A1	-0.24	-0.34 - -0.13	4.90973e-05	0.0432592	0.51
cg15373400	chr4	56859639	CEP135	-0.39	-0.57 - -0.22	4.9208e-05	0.0432711	0.51
cg07370751	chr12	52364935	ACVR1B	-0.56	-0.82 - -0.31	4.92127e-05	0.0432711	0.6
cg00322820	chr12	129028168	SLC15A4	-1.18	-1.77 - -0.60	4.94215e-05	0.0434097	0.56
cg07536737	chr2	98630091	VWA3B	-0.52	-0.75 - -0.29	4.96423e-05	0.0434597	0.97
cg03482866	chr13	111040579	COL4A2	0.3	0.16 - 0.43	4.96787e-05	0.0434597	0.68
cg13136287	chr6	3868172	PXDC1	-0.28	-0.40 - -0.15	4.96951e-05	0.0434597	0.12
cg22628240	chr1	235107837	LINC01132	-0.32	-0.47 - -0.17	4.9747e-05	0.0434597	0.42
cg23693196	chr3	49142676	KLHDC8B	0.25	0.14 - 0.37	4.97631e-05	0.0434597	0.77
cg13548189	chr7	975358	GET4	-0.59	-0.86 - -0.32	4.98369e-05	0.0434597	0.98
cg07935712	chr3	18691344	SATB1	-0.43	-0.62 - -0.23	4.9837e-05	0.0434597	0.8
cg05724777	chr6	32634362	HLA-DQB1	0.42	0.24 - 0.60	4.99154e-05	0.0434748	0.14
cg23831827	chr19	29944780	VSTM2B	-0.38	-0.55 - -0.20	4.99568e-05	0.0434748	0.68
cg18643262	chr20	30426542	MYLK2	0.26	0.14 - 0.37	5.00394e-05	0.0435021	0.22
cg05911880	chr17	65015648	HELZ	-0.22	-0.32 - -0.12	5.02152e-05	0.0436102	0.07
cg12650265	chr12	77766400	E2F7	-0.22	-0.31 - -0.12	5.03417e-05	0.0436572	0.49
cg12505390	chr17	4848355	PFN1	-0.32	-0.47 - -0.18	5.03721e-05	0.0436572	0.73
cg17792125	chr18	44049309	LOXHD1	-0.28	-0.41 - -0.16	5.05963e-05	0.0438067	0.46
cg27000437	chr12	125281186	MIR5188	-0.58	-0.84 - -0.31	5.08682e-05	0.0439694	0.86
cg19727616	chr10	98778854	SLIT1	-0.2	-0.29 - -0.11	5.08879e-05	0.0439694	0.03
cg15755948	chr2	240648616	LOC150935	-0.19	-0.27 - -0.10	5.11559e-05	0.0441279	0.72
cg22516975	chr17	1617465	MIR22HG	0.25	0.14 - 0.36	5.11754e-05	0.0441279	0.46
cg13160058	chr8	26243215	BNIP3L	0.25	0.14 - 0.36	5.13073e-05	0.0441968	0.88
cg05897122	chr4	53112707	SGCB	-0.47	-0.69 - -0.26	5.14537e-05	0.0442208	0.33
cg18941917	chr10	33423142	NRP1	-0.37	-0.54 - -0.20	5.14583e-05	0.0442208	0.29
cg09757644	chr6	447497	EXOC2	-0.35	-0.51 - -0.19	5.14916e-05	0.0442208	0.91
cg19323289	chr11	19463903	NAV2	-0.23	-0.33 - -0.13	5.16359e-05	0.0442565	0.99
cg11150303	chr1	198333105	NEK7	-0.46	-0.67 - -0.25	5.16374e-05	0.0442565	0.43
cg13468799	chr22	27041738	MIAT	-0.27	-0.40 - -0.15	5.1832e-05	0.0443027	0.78
cg01611115	chr18	2978833	EMILIN2	-0.46	-0.68 - -0.25	5.18654e-05	0.0443027	0.88
cg16730562	chr7	116183869	TFEC	-0.33	-0.48 - -0.18	5.18736e-05	0.0443027	0.55
cg23212761	chr2	9505705	ITGB1BP1	-0.25	-0.37 - -0.14	5.19001e-05	0.0443027	0.35
cg05730385	chr10	1939683	ADARB2-AS1	-0.46	-0.67 - -0.25	5.19609e-05	0.0443099	0.51
cg20824804	chr16	87244643	MAP1LC3B	0.33	0.18 - 0.48	5.2094e-05	0.0443789	0.69
cg12086468	chr10	30865963	MAP3K8	-0.24	-0.35 - -0.13	5.22171e-05	0.0444391	0.29
cg01165997	chr2	200956235	TYW5	-0.38	-0.55 - -0.21	5.24143e-05	0.0445622	0.93
cg20462978	chr5	174911722	SFXN1	-0.64	-0.94 - -0.35	5.2508e-05	0.0445633	0.16
cg00539154	chr1	7181893	CAMTA1	-0.15	-0.22 - -0.08	5.25206e-05	0.0445633	0.23
cg11628320	chr21	34620207	IFNAR2	-1.31	-1.94 - -0.69	5.28044e-05	0.0447593	0.26
cg08002622	chr21	43497363	UMODL1	-0.22	-0.32 - -0.12	5.30304e-05	0.0448948	0.9
cg07499142	chr1	9788715	CLSTN1	-0.46	-0.67 - -0.25	5.31089e-05	0.0448948	0.96
cg02920848	chr5	149773839	CD74	-0.3	-0.43 - -0.16	5.3123e-05	0.0448948	0.83
cg01862897	chr14	70548168	SMOC1	-0.27	-0.39 - -0.15	5.34036e-05	0.0450861	0.2
cg22384423	chr8	128808262	PVT1	-0.24	-0.36 - -0.13	5.34556e-05	0.0450861	0.41
cg11886884	chr3	138062860	MRAS	-0.2	-0.29 - -0.11	5.36617e-05	0.0451555	0.72
cg19018034	chr3	188057596	LPP	-0.38	-0.55 - -0.21	5.36795e-05	0.0451555	0.52
cg03825675	chr1	116656454	MAB21L3	-0.22	-0.33 - -0.12	5.3756e-05	0.0451555	0.2
cg07771796	chr14	93051713	LGMN	1.59	0.81 - 2.34	5.38733e-05	0.0451555	0.62
cg04168829	chr6	90718566	BACH2	-0.22	-0.31 - -0.12	5.39057e-05	0.0451555	0.13
cg19982061	chr3	46970947	PTH1R	0.32	0.17 - 0.46	5.40567e-05	0.0451555	0.43
cg23632813	chr1	185606396	HMCN1	-0.32	-0.46 - -0.17	5.40719e-05	0.0451555	0.47
cg14122922	chr20	43343515	CCN5	0.35	0.19 - 0.51	5.40873e-05	0.0451555	0.57
cg18992817	chr11	59644474	STX3	-0.25	-0.37 - -0.14	5.40894e-05	0.0451555	0.72
cg11052673	chr17	80693912	RAB40B	0.24	0.13 - 0.34	5.4193e-05	0.0451555	0.45
cg22359828	chr1	181514216	ZNF648	-0.52	-0.76 - -0.28	5.42006e-05	0.0451555	0.44
cg04329478	chr19	40169839	LGALS17A	-0.51	-0.75 - -0.28	5.42123e-05	0.0451555	0.28
cg15540862	chr2	40783341	SLC8A1-AS1	-0.48	-0.71 - -0.25	5.42297e-05	0.0451555	0.06
cg22016077	chr11	75470515	DGAT2	-0.2	-0.29 - -0.11	5.44278e-05	0.0451955	0.4
cg16242894	chr20	44406881	DNTTIP1	-0.37	-0.54 - -0.20	5.44542e-05	0.0451955	0.79
cg05190718	chr1	116310712	CASQ2	-0.26	-0.38 - -0.14	5.44816e-05	0.0451955	0.6
cg06900253	chr2	203050082	SUMO1	-0.31	-0.45 - -0.17	5.44908e-05	0.0451955	0.98
cg03085106	chr2	88580877	FABP1	-0.28	-0.41 - -0.15	5.46755e-05	0.0452674	0.27
cg01003872	chr4	148703418	ARHGAP10	-0.4	-0.58 - -0.22	5.46842e-05	0.0452674	0.96
cg02594183	chr11	78365381	TENM4	-0.26	-0.38 - -0.14	5.49465e-05	0.0454402	0.17
cg15704872	chr2	103239842	MFSD9	-0.4	-0.57 - -0.23	5.53064e-05	0.0456805	0.74
cg26650480	chr20	4796176	RASSF2	-0.22	-0.32 - -0.12	5.53447e-05	0.0456805	0.08
cg13504554	chr6	40508561	TDRG1	-0.15	-0.22 - -0.08	5.54112e-05	0.0456909	0.49
cg03296714	chr12	32687237	FGD4	0.32	0.18 - 0.47	5.55358e-05	0.0457492	0.39
cg05493812	chr21	47157612	LOC100129027	-0.32	-0.47 - -0.18	5.5616e-05	0.0457709	0.27
cg14024063	chr7	115957394	TFEC	-0.23	-0.34 - -0.13	5.56717e-05	0.0457723	0.51
cg09397397	chr12	29671478	TMTC1	-0.31	-0.46 - -0.17	5.57636e-05	0.0457822	0.47
cg07370683	chr19	423000	SHC2	-0.24	-0.35 - -0.13	5.57917e-05	0.0457822	0.95
cg23881939	chr12	48391054	COL2A1	-1.36	-2.02 - -0.72	5.58657e-05	0.0457986	0.84
cg17188461	chr2	14816158	NBAS	-0.32	-0.47 - -0.18	5.60604e-05	0.0459139	0.61
cg01016122	chr6	31082534	PSORS1C1	-0.26	-0.38 - -0.15	5.62554e-05	0.0459899	0.37
cg17375835	chr2	219841331	FEV	-0.33	-0.48 - -0.18	5.62616e-05	0.0459899	0.67
cg13648087	chr6	126128689	MIR5695	-0.44	-0.64 - -0.24	5.63853e-05	0.0460232	0.78
cg04492641	chr6	36857023	C6orf89	-0.24	-0.35 - -0.13	5.6501e-05	0.0460232	0.08
cg10121824	chr1	18643557	TAS1R2	-0.28	-0.40 - -0.15	5.65133e-05	0.0460232	0.81
cg08079596	chr2	85999628	ATOH8	0.28	0.15 - 0.41	5.65527e-05	0.0460232	0.67
cg24686983	chr14	33832387	EGLN3	-0.28	-0.41 - -0.16	5.65735e-05	0.0460232	0.81
cg17573807	chr15	52483573	CERNA1	0.3	0.17 - 0.44	5.66811e-05	0.0460665	0.84
cg18728921	chr2	8295355	ID2	-0.36	-0.53 - -0.20	5.68036e-05	0.0460854	0.47
cg20303561	chr14	91881497	DGLUCY	-0.37	-0.53 - -0.20	5.68129e-05	0.0460854	0.1
cg19441317	chr3	123512314	MYLK	-0.22	-0.31 - -0.12	5.741e-05	0.0465252	0.26
cg24190730	chr6	45413892	SUPT3H	0.27	0.15 - 0.40	5.75402e-05	0.0465862	0.77
cg13573375	chr19	4033718	ZBTB7A	2.11	1.20 - 2.97	5.76562e-05	0.0465985	0.12
cg15006828	chr20	45081360	ZNF663P	-0.36	-0.53 - -0.20	5.77273e-05	0.0465985	0.82
cg06055669	chr8	4399574	CSMD1	0.95	0.52 - 1.36	5.77392e-05	0.0465985	0.28
cg16721234	chr4	25785446	SLC34A2	0.86	0.44 - 1.28	5.7775e-05	0.0465985	0.93
cg16475887	chr15	42102305	SPTBN5	0.25	0.14 - 0.37	5.78393e-05	0.0466061	0.43
cg22589055	chr8	86973512	PSKH2	-0.49	-0.72 - -0.27	5.80664e-05	0.0467235	0.22
cg11548007	chr8	48812660	PRKDC	-0.35	-0.50 - -0.19	5.80952e-05	0.0467235	0.58
cg01818460	chr22	43979264	EFCAB6	-0.4	-0.58 - -0.22	5.81738e-05	0.0467424	0.9
cg03270291	chr11	126306304	ST3GAL4	-0.27	-0.39 - -0.15	5.82916e-05	0.0467531	0.81
cg24043453	chr12	78348127	NAV3	-0.36	-0.53 - -0.20	5.83086e-05	0.0467531	0.94
cg10482647	chr1	43771477	C1orf210	-0.19	-0.27 - -0.10	5.83524e-05	0.0467531	0.87
cg13993197	chr1	111817803	DENND2D	-0.4	-0.58 - -0.21	5.86609e-05	0.0468594	0.65
cg22113197	chr10	35902589	GJD4	-0.26	-0.38 - -0.14	5.87259e-05	0.0468594	0.56
cg11548355	chr10	133113824	PPP2R2D	-0.36	-0.52 - -0.20	5.88197e-05	0.0468594	0.26
cg24382276	chr15	82204026	MEX3B	-0.28	-0.41 - -0.15	5.88415e-05	0.0468594	0.42
cg08013778	chr2	217960609	IGFBP2	-0.4	-0.58 - -0.23	5.88743e-05	0.0468594	0.04
cg02408038	chr20	31187638	NOL4L	-0.22	-0.32 - -0.12	5.88822e-05	0.0468594	0.56
cg22284398	chr2	46119607	PRKCE	0.32	0.18 - 0.47	5.89496e-05	0.0468594	0.79
cg06763922	chr6	72175060	OGFRL1	-0.29	-0.43 - -0.16	5.91301e-05	0.0468594	0.65
cg12753923	chr3	59552298	KCTD6	-0.48	-0.69 - -0.27	5.91511e-05	0.0468594	0.92
cg13127214	chr1	230285920	PGBD5	0.39	0.21 - 0.57	5.91684e-05	0.0468594	0.3
cg07124022	chr10	102761169	PDZD7	0.31	0.17 - 0.45	5.92439e-05	0.0468594	0.45
cg26975860	chr1	57590662	C8A	-0.48	-0.70 - -0.27	5.93004e-05	0.0468594	0.66
cg06814358	chr10	22423258	EBLN1	0.32	0.17 - 0.46	5.93104e-05	0.0468594	0.15
cg08903019	chr17	42299928	TMUB2	0.31	0.17 - 0.45	5.93451e-05	0.0468594	0.95
cg26352846	chr4	53689989	SCFD2	-0.29	-0.42 - -0.16	5.93581e-05	0.0468594	0.57
cg01492538	chr7	2774543	GNA12	0.26	0.14 - 0.38	5.93687e-05	0.0468594	0.69
cg02680909	chr6	39899321	MOCS1	-0.27	-0.39 - -0.15	5.95681e-05	0.0469731	0.16
cg02190668	chr9	134715033	MED27	-0.37	-0.54 - -0.20	5.96278e-05	0.0469765	0.74
cg19644750	chr3	171519741	PLD1	-0.35	-0.52 - -0.19	5.99451e-05	0.0470755	0.44
cg13329172	chr17	14109378	CDRT15	-0.43	-0.63 - -0.23	5.99572e-05	0.0470755	0.91
cg01570297	chr2	238569373	LRRFIP1	-0.36	-0.52 - -0.19	5.99978e-05	0.0470755	0.75
cg16193245	chr7	158325503	PTPRN2	0.36	0.19 - 0.52	6.00234e-05	0.0470755	0.09
cg25717295	chr12	123737038	C12orf65	0.29	0.16 - 0.43	6.01054e-05	0.0470755	0.71
cg08319636	chr8	143653751	ADGRB1	-0.46	-0.68 - -0.24	6.01999e-05	0.0470755	0.39
cg25896418	chr16	29278028	BOLA2	-0.19	-0.28 - -0.11	6.02106e-05	0.0470755	0.92
cg18091264	chr15	66795595	RPL4	-0.31	-0.45 - -0.17	6.02118e-05	0.0470755	0.18
cg17789713	chr2	164571035	FIGN	-0.3	-0.44 - -0.16	6.02528e-05	0.0470755	0.15
cg19764540	chr2	26782423	C2orf70	-0.2	-0.30 - -0.11	6.04656e-05	0.0471983	0.44
cg17584604	chr22	43705278	SCUBE1	-0.24	-0.35 - -0.13	6.06856e-05	0.0472358	0.65
cg03708694	chr11	44489577	CD82	-0.28	-0.40 - -0.15	6.06873e-05	0.0472358	0.85
cg03710251	chr4	103443540	NFKB1	-0.29	-0.42 - -0.16	6.06952e-05	0.0472358	0.5
cg12737198	chr11	110220620	RDX	-0.37	-0.55 - -0.20	6.08246e-05	0.0472358	0.18
cg00846270	chr5	149688853	ARSI	-0.28	-0.41 - -0.15	6.08446e-05	0.0472358	0.31
cg01021493	chr12	52795455	KRT82	-0.19	-0.27 - -0.10	6.08779e-05	0.0472358	0.55
cg27289632	chr17	9855567	GAS7	-0.25	-0.37 - -0.14	6.10151e-05	0.0472358	0.72
cg21088119	chr8	11251471	FAM167A-AS1	-0.31	-0.45 - -0.16	6.10368e-05	0.0472358	0.79
cg16997650	chr13	53772044	OLFM4	-0.27	-0.40 - -0.15	6.10429e-05	0.0472358	0.56
cg21690653	chr5	36369252	SKP2	-0.56	-0.82 - -0.29	6.10796e-05	0.0472358	0.25
cg22462109	chr3	139279121	NMNAT3	-0.38	-0.57 - -0.20	6.1126e-05	0.0472358	0.01
cg15199016	chr14	88889508	PTPN21	-0.47	-0.68 - -0.26	6.12366e-05	0.0472782	0.88
cg01615114	chr7	1179074	GPER1	-0.34	-0.51 - -0.18	6.14608e-05	0.0474082	0.55
cg08018961	chr2	105372007	LINC01114	0.22	0.12 - 0.32	6.17939e-05	0.0476218	1
cg08036668	chr15	49462157	GALK2	-0.31	-0.45 - -0.16	6.18718e-05	0.0476265	0.72
cg15024822	chr2	181608151	MIR4437	-0.37	-0.54 - -0.20	6.19122e-05	0.0476265	0.56
cg07881650	chr8	76467288	HNF4G	-0.21	-0.31 - -0.11	6.22121e-05	0.0477084	0.37
cg26904555	chr2	10587170	HPCAL1	-0.41	-0.59 - -0.22	6.22414e-05	0.0477084	0.93
cg02243303	chr6	52147973	PAQR8	-0.3	-0.43 - -0.16	6.22708e-05	0.0477084	0.84
cg20134880	chr7	5622551	FSCN1	-0.31	-0.45 - -0.17	6.22923e-05	0.0477084	0.65
cg06279169	chr10	72758572	PCBD1	-0.24	-0.35 - -0.13	6.23143e-05	0.0477084	0.81
cg07165260	chr16	85062881	KIAA0513	-0.57	-0.83 - -0.31	6.23561e-05	0.0477084	0.33
cg10256108	chr1	67816742	SERBP1	-0.32	-0.47 - -0.17	6.25458e-05	0.0477381	0.8
cg14280264	chr1	230322971	PGBD5	0.32	0.17 - 0.46	6.25803e-05	0.0477381	0.22
cg24874254	chr6	106546747	PRDM1	-0.49	-0.72 - -0.26	6.26109e-05	0.0477381	0.79
cg06897797	chr9	21070497	FOCAD	0.59	0.32 - 0.86	6.26199e-05	0.0477381	0.87
cg26350431	chr4	146451571	SMAD1	-0.37	-0.53 - -0.20	6.27724e-05	0.047776	0.9
cg01986936	chr5	169075768	INSYN2B	0.43	0.24 - 0.63	6.28103e-05	0.047776	0.31
cg02927859	chr6	150688748	IYD	-0.39	-0.57 - -0.21	6.28386e-05	0.047776	0.7
cg06084615	chr22	39650974	PDGFB	-0.42	-0.62 - -0.23	6.29851e-05	0.0478219	0.02
cg24590484	chr12	13683399	EMP1	-0.22	-0.33 - -0.12	6.30117e-05	0.0478219	0.25
cg26494044	chr10	129760954	PTPRE	-0.25	-0.37 - -0.14	6.33269e-05	0.0480182	0.89
cg09904415	chr4	141224879	SCOC	-0.36	-0.53 - -0.19	6.3506e-05	0.048111	0.56
cg24264285	chr8	103740151	ODF1	-0.23	-0.34 - -0.13	6.35656e-05	0.0481132	0.28
cg25367333	chr16	70729868	VAC14	0.21	0.12 - 0.31	6.37626e-05	0.0482193	0.47
cg09234908	chr9	131903922	CRAT	1.19	0.66 - 1.71	6.39901e-05	0.0483141	0.71
cg00664581	chr9	115707717	ZNF883	-0.18	-0.27 - -0.10	6.40328e-05	0.0483141	0.24
cg10225389	chr6	109195633	ARMC2	-0.3	-0.44 - -0.17	6.40588e-05	0.0483141	0.42
cg06392637	chr15	39487809	FSIP1	-0.21	-0.30 - -0.11	6.42422e-05	0.0483807	0.56
cg10939912	chr21	44158422	PDE9A	0.84	0.45 - 1.22	6.42671e-05	0.0483807	0.42
cg02417408	chr3	52280688	TWF2	-0.41	-0.60 - -0.22	6.43499e-05	0.0483807	0.41
cg03805839	chr17	71876436	LINC00469	-0.17	-0.25 - -0.09	6.43752e-05	0.0483807	0.66
cg14454186	chr10	3800461	KLF6	-0.42	-0.62 - -0.23	6.45861e-05	0.0484828	0.3
cg08194009	chr17	25707428	MIR4522	0.4	0.21 - 0.58	6.46253e-05	0.0484828	0.69
cg16348380	chr11	70336520	CTTN	-0.26	-0.38 - -0.14	6.47633e-05	0.0485434	0.25
cg05468439	chr6	14733832	JARID2	-0.34	-0.50 - -0.19	6.49155e-05	0.0486145	0.37
cg21945120	chr10	59917324	IPMK	0.32	0.17 - 0.47	6.54495e-05	0.0489712	0.72
cg00987918	chr6	30115829	TRIM10	-0.3	-0.44 - -0.16	6.55173e-05	0.0489788	0.4
cg07713288	chr3	194417388	FAM43A	-0.39	-0.56 - -0.21	6.57039e-05	0.0490505	0.38
cg19664150	chr4	6185621	JAKMIP1	-0.38	-0.55 - -0.20	6.57538e-05	0.0490505	0.22
cg11900210	chr18	34915648	KIAA1328	-0.38	-0.55 - -0.20	6.57867e-05	0.0490505	0.28
cg16031515	chr1	205743344	LOC284581	-0.65	-0.97 - -0.34	6.59857e-05	0.0491407	0.83
cg24857595	chr5	110722228	CAMK4	0.28	0.15 - 0.41	6.60784e-05	0.0491407	0.94
cg15607221	chr21	16435482	NRIP1	0.29	0.16 - 0.43	6.61903e-05	0.0491407	0.76
cg19771746	chr12	109090295	ISCU	0.33	0.18 - 0.49	6.61983e-05	0.0491407	0.78
cg02144614	chr2	241060773	COPS9	-0.48	-0.71 - -0.26	6.62463e-05	0.0491407	0.31
cg19046175	chr5	167245969	PANK3	-0.29	-0.42 - -0.16	6.63039e-05	0.0491407	0.32
cg03243613	chr14	105640792	NUDT14	0.25	0.14 - 0.37	6.6497e-05	0.0491407	0.78
cg03803806	chr12	83049639	CCDC59	-0.3	-0.44 - -0.16	6.65414e-05	0.0491407	1
cg11263351	chr20	35201212	TGIF2	0.28	0.15 - 0.41	6.65679e-05	0.0491407	0.62
cg10100424	chr1	3178384	PRDM16	-0.42	-0.61 - -0.22	6.66016e-05	0.0491407	0.49
cg27128939	chr7	40351128	MPLKIP	-0.42	-0.61 - -0.23	6.66694e-05	0.0491407	0.54
cg14438265	chr22	44845382	LINC00207	0.26	0.14 - 0.39	6.68511e-05	0.0491407	0.38
cg17045275	chr15	34031677	AVEN	-0.54	-0.79 - -0.28	6.68612e-05	0.0491407	0.27
cg26784874	chr2	112437855	ANAPC1	-0.2	-0.29 - -0.11	6.6899e-05	0.0491407	0.67
cg01563309	chr18	21552432	OSBPL1A	-0.36	-0.52 - -0.19	6.69156e-05	0.0491407	0.42
cg08542560	chr5	14671841	ANKH	-0.42	-0.61 - -0.22	6.69159e-05	0.0491407	0.31
cg10644885	chr19	11687621	ZNF627	0.88	0.48 - 1.28	6.69269e-05	0.0491407	0.6
cg12584496	chr10	19886699	PLXDC2	-0.25	-0.36 - -0.14	6.69502e-05	0.0491407	0.25
cg15074600	chr8	127803399	LRATD2	-0.26	-0.38 - -0.14	6.70326e-05	0.0491465	0.72
cg03694805	chrX	41335333	NYX	-0.21	-0.31 - -0.11	6.70738e-05	0.0491465	0.11
cg25701417	chr3	101109159	SENP7	-0.34	-0.50 - -0.18	6.73612e-05	0.0492958	0.61
cg06487123	chr9	100752788	HEMGN	-0.28	-0.40 - -0.15	6.73939e-05	0.0492958	0.66
cg16043641	chr9	140903956	ARRDC1-AS1	-0.26	-0.38 - -0.14	6.75102e-05	0.0493255	0.79
cg13910046	chr12	25538221	ETFRF1	0.24	0.13 - 0.35	6.75508e-05	0.0493255	0.03
cg14067840	chr3	133825419	RYK	-0.2	-0.30 - -0.11	6.81732e-05	0.0497165	0.55
cg19481605	chr11	61596812	FADS1	0.71	0.37 - 1.05	6.82033e-05	0.0497165	0.58
cg19459342	chr12	2513226	CACNA1C-AS4	-0.23	-0.34 - -0.12	6.83419e-05	0.0497747	0.34
cg10334053	chr1	2078117	PRKCZ	-0.48	-0.70 - -0.26	6.8486e-05	0.0497996	0.66
cg15362155	chr11	62066533	SCGB2A2	-0.22	-0.33 - -0.12	6.85075e-05	0.0497996	0.8
cg08498836	chr3	149292366	WWTR1	-0.41	-0.61 - -0.22	6.85522e-05	0.0497996	0.83
cg13357714	chr5	155807613	SGCD	-0.15	-0.22 - -0.08	6.87487e-05	0.0498997	0.64

## Sheet: Supp Table T3
Supplementary Table T3: DMR list
chr	start	end	width	strand	no.cpgs	minfdr	Stouffer	maxbetafc	meanbetafc	overlapping.promoters	nearestGene
chr15	66947066	66947617	552	*	7	4.08393e-20	3.63977e-07	0.0211286	0.00878683	NA	SMAD6
chr11	8705609	8705959	351	*	5	1.94232e-20	4.18494e-07	-0.0073768	-0.00501011	RPL27A-001, SNORA3-201, SNORA45-201, RPL27A-007, RPL27A-010, RPL27A-009, RPL27A-002, RPL27A-008, RPL27A-003, RPL27A-011, RPL27A-004, RPL27A-006, RPL27A-005	SNORA3A
chr10	6183284	6183872	589	*	4	1.33016e-15	1.50465e-05	-0.00580695	-0.00447163	NA	PFKFB3
chr17	7832479	7833394	916	*	10	3.28218e-24	1.66968e-05	-0.00835354	-0.00509038	TRAPPC1-001, KCNAB3-001, TRAPPC1-201, KCNAB3-003, KCNAB3-002, TRAPPC1-003, TRAPPC1-006, RP11-1099M24.7-001, TRAPPC1-005, KCNAB3-004, TRAPPC1-004	KCNAB3
chr10	63808249	63809170	922	*	15	2.40735e-23	2.04384e-05	-0.00425493	-0.00269795	ARID5B-002	ARID5B
chr6	30458519	30460798	2280	*	19	3.55196e-11	2.93891e-05	-0.00534494	-0.00373098	HLA-E-001, HLA-E-002, HLA-E-003	HLA-E
chr13	34184663	34185311	649	*	8	1.60649e-16	4.2683e-05	-0.00523732	-0.00333426	RP11-37L2.1-001	STARD13
chr1	20577222	20577410	189	*	3	3.63143e-17	8.40518e-05	-0.00557109	-0.00320649	NA	VWA5B1
chr18	13610941	13611824	884	*	14	2.53915e-19	0.000121467	0.00418177	0.00245334	MIR4526-201, LDLRAD4-004, LDLRAD4-018, LDLRAD4-003, LDLRAD4-005, LDLRAD4-019	LDLRAD4
chr22	30474664	30474915	252	*	2	3.52085e-12	0.000128549	-0.00482091	-0.00475805	HORMAD2-002, CTA-85E5.10-003, CTA-85E5.10-002, HORMAD2-003, CTA-85E5.10-001	HORMAD2
chr6	33384380	33384537	158	*	5	2.43374e-16	0.000213125	-0.00674746	-0.00366933	CUTA-007, CUTA-010, CUTA-001, PHF1-011, CUTA-013, CUTA-003, CUTA-009, PHF1-010, CUTA-011, CUTA-004, CUTA-002, CUTA-008, CUTA-012, CUTA-006, CUTA-005, CUTA-014	CUTA
chr17	38023480	38023993	514	*	4	1.41204e-12	0.00023961	-0.00523687	-0.00403157	ZPBP2-002, ZPBP2-001, ZPBP2-004, ZPBP2-003	ZPBP2
chr1	234382487	234382721	235	*	2	1.14399e-13	0.000281988	-0.00490322	-0.00317431	NA	SLC35F3
chr12	123752628	123753272	645	*	9	2.2109e-14	0.000282035	0.00303174	0.0020636	CDK2AP1-006, CDK2AP1-003, CDK2AP1-005	CDK2AP1
chr11	35993771	35993896	126	*	3	6.20281e-12	0.000324966	-0.00464662	-0.00365153	RP5-916O11.2-001	LDLRAD3
chr16	78802628	78802689	62	*	2	6.3598e-09	0.000372104	-0.00359985	-0.00348892	NA	WWOX
chr16	3115133	3115809	677	*	9	6.22193e-15	0.000421347	-0.00531964	-0.00302765	IL32-010, IL32-001, IL32-201, IL32-004, IL32-018, IL32-024, IL32-009, IL32-019, IL32-015, IL32-008, IL32-022, IL32-027, IL32-020, IL32-012, IL32-007, IL32-013, IL32-016, IL32-003, IL32-006, IL32-005, IL32-014, IL32-002, IL32-017, IL32-023, IL32-029, IL32-011, IL32-026, IL32-028, IL32-025, IL32-033, IL32-032, IL32-031, IL32-030	IL32
chr20	47896448	47897451	1004	*	8	5.11085e-14	0.000480739	-0.00400135	-0.00298378	ZFAS1-002, ZFAS1-001, ZNFX1-002, ZNFX1-001, ZNFX1-004, SNORD12C-201, SNORD12-201, ZNFX1-201, SNORD12B-201, ZFAS1-004, ZFAS1-006, ZFAS1-003, ZFAS1-007, ZFAS1-005	SNORD12
chr6	133137119	133137893	775	*	7	6.20029e-13	0.000531063	-0.00375368	-0.00260431	RPS12-001, SNORA33-201, SNORD101-201, SNORD100-201, RPS12-002	RPS12
chr1	26097918	26098531	614	*	5	1.68821e-13	0.000540454	0.00424022	0.00263808	MAN1C1-004	MAN1C1
chr5	118689638	118691126	1489	*	12	2.31551e-11	0.000577101	-0.0047591	-0.0033253	TNFAIP8-003, TNFAIP8-002, TNFAIP8-004, TNFAIP8-001	TNFAIP8
chr16	78812407	78812460	54	*	2	7.97716e-10	0.000625722	-0.00404923	-0.00323048	NA	WWOX
chr5	138782852	138783562	711	*	5	2.30358e-12	0.000636666	-0.00447187	-0.00345419	RNU5B-4P-201, ECSCR-001	ECSCR
chr13	40762150	40762469	320	*	6	8.51582e-12	0.000641695	-0.00435072	-0.00362095	NA	LINC00332
chr18	21572366	21572748	383	*	5	2.20057e-13	0.000749524	-0.00627266	-0.0038748	TTC39C-002	TTC39C
chr1	203733914	203734559	646	*	9	5.73433e-13	0.000755252	-0.00467674	-0.00368856	LAX1-003, LAX1-002	LAX1
chr7	55584235	55584387	153	*	3	4.24388e-10	0.00087157	-0.00570639	-0.00431024	VOPP1-015	VOPP1
chr11	5617367	5618023	657	*	8	1.51267e-11	0.000886375	0.0109211	0.00902055	TRIM6-001, TRIM6-TRIM34-001, TRIM6-003, TRIM6-002, TRIM6-007, TRIM6-004, TRIM6-008, TRIM6-011, TRIM6-012, TRIM6-009	TRIM6-TRIM34
chr12	56390458	56391451	994	*	11	1.18501e-16	0.000904189	0.00496122	0.00271665	SUOX-003, SUOX-002, SUOX-004, SUOX-010, SUOX-017, SUOX-006, SUOX-016, SUOX-015, SUOX-011, SUOX-014, SUOX-013, SUOX-018, SUOX-012, SUOX-005	SUOX
chr9	125795691	125796809	1119	*	9	3.68299e-08	0.000951607	0.00343288	0.0024847	GPR21-001, RABGAP1-201, RABGAP1-010, RABGAP1-011, RABGAP1-009	GPR21
chr1	28906210	28906538	329	*	5	1.07175e-11	0.000960527	-0.00376897	-0.00277071	SNHG12-201, SNHG12-202, SNHG12-203, SNORD99-201, SNHG12-012, SNHG12-008, SNHG12-009, SNHG12-007, SNHG12-003, SNHG12-004, SNHG12-011, SNHG12-006, SNHG12-005, SNHG12-010, SNHG12-001	SNHG12
chr5	145317340	145317425	86	*	3	1.72625e-09	0.00130439	-0.00540068	-0.00362932	SH3RF2-001, SH3RF2-007, SH3RF2-002	SH3RF2
chr17	46656777	46657978	1202	*	10	1.46848e-10	0.00140314	0.00471865	0.00283568	HOXB4-001, MIR10A-201, HOXB3-009, MIR10A-001	MIR10A
chr4	4639639	4639746	108	*	2	1.78972e-08	0.00144432	-0.00528335	-0.00391538	NA	STX18-AS1
chr17	25798741	25799447	707	*	8	4.94268e-11	0.0014976	-0.00438935	-0.00242063	KSR1-201, KSR1-001, KSR1-008, KSR1-007	KSR1
chr18	77723195	77723602	408	*	6	1.66749e-10	0.00158854	-0.00389791	-0.00281867	HSBP1L1-001, HSBP1L1-006, HSBP1L1-005	HSBP1L1
chr3	186503451	186504006	556	*	5	1.04599e-09	0.00165302	-0.0050994	-0.00419788	SNORA63-201, SNORA63.6-201, SNORA81-201, SNORD2-201, EIF4A2-026, EIF4A2-022, EIF4A2-020, EIF4A2-019, EIF4A2-007, EIF4A2-023, EIF4A2-021, EIF4A2-025, EIF4A2-027, EIF4A2-024, EIF4A2-018, RP11-573D15.9-001, SNORA4-201	EIF4A2
chr17	75445905	75446661	757	*	9	2.65259e-10	0.00167254	-0.00393837	-0.00235308	SEPT9-012, SEPT9-043, SEPT9-042, SEPT9-014, SEPT9-045, SEPT9-061	SEPTIN9
chr22	39784769	39784982	214	*	3	9.96359e-10	0.00178122	-0.0148909	-0.0127843	NA	TAB1
chr1	3704244	3704559	316	*	4	4.88459e-11	0.0018056	-0.00509086	-0.00326963	NA	LRRC47
chr5	40833236	40833586	351	*	2	9.79092e-10	0.00202165	-0.00394789	-0.00354696	RPL37-001, SNORD72-201, RPL37-007, RPL37-004, RPL37-003, RPL37-002, RPL37-005	RPL37
chr8	128807841	128808554	714	*	6	3.30087e-10	0.00221202	-0.00344958	-0.0028508	PVT1-201, PVT1-005, PVT1-006, PVT1-007, PVT1-009, PVT1-002, PVT1-008, PVT1-010, PVT1-003, PVT1-011, PVT1-001	PVT1
chr4	148703418	148703430	13	*	2	1.97988e-07	0.00238404	-0.0045055	-0.0042352	MIR4799-201	ARHGAP10
chr2	223288213	223288637	425	*	4	4.57383e-09	0.00241601	-0.00506044	-0.00310544	SGPP2-001	SGPP2
chr2	158114069	158114424	356	*	4	8.70659e-09	0.00248703	0.00454955	0.00313343	GALNT5-001	GALNT5
chr20	33736089	33736177	89	*	2	1.40532e-08	0.00251311	0.00636265	0.00595635	EDEM2-002, EDEM2-001, EDEM2-203	EDEM2
chr7	1095416	1096318	903	*	6	4.15827e-10	0.00254944	0.00373025	0.00270636	GPR146-201, GPR146-001, GPR146-005, C7orf50-005, GPR146-002	C7orf50
chr10	49387823	49387924	102	*	2	1.71115e-07	0.00257586	-0.00393611	-0.00317787	FRMPD2-006	FRMPD2
chr11	67203054	67203661	608	*	4	1.45408e-10	0.00278904	-0.00500442	-0.00370964	PTPRCAP-001, AP003419.16-001	PTPRCAP
chr5	169075768	169075924	157	*	2	1.1397e-07	0.00279089	0.00432074	0.00410965	NA	DOCK2
chr7	120629316	120629703	388	*	6	2.65259e-10	0.00302141	0.00407534	0.00313908	CPED1-001, CPED1-201, CPED1-003, CPED1-007, CPED1-002, CPED1-008	CPED1
chr5	131879579	131879688	110	*	2	2.58762e-09	0.00310629	-0.00666592	-0.00520423	IL5-001, IL5-003	IL5
chr11	68847839	68848277	439	*	4	6.33962e-09	0.00319847	0.00412951	0.00335026	NA	TPCN2
chr6	32810026	32810742	717	*	5	2.29431e-12	0.00320694	-0.0038278	-0.00269135	PSMB8-001, PSMB8-002, PSMB9-005, PSMB8-004, TAPSAR1-005, TAPSAR1-004, PSMB9-006, TAPSAR1-006, TAPSAR1-003, TAPSAR1-001, TAPSAR1-002, PSMB8-003, PSMB8-005	PSMB8
chr15	73075003	73075104	102	*	3	1.21348e-08	0.00320783	-0.0051745	-0.00353745	ADPGK-002, ADPGK-013, ADPGK-005, ADPGK-AS1-001, ADPGK-011, ADPGK-010, ADPGK-001, ADPGK-007, ADPGK-009, ADPGK-003	ADPGK
chr13	27927490	27927676	187	*	2	6.44648e-08	0.00321413	-0.00609205	-0.00520516	NA	GTF3A
chr16	1048006	1048327	322	*	4	3.15724e-09	0.00325266	-0.00570961	-0.00447247	RP11-161M6.3-001	SOX8
chr7	100463416	100464145	730	*	6	2.19896e-09	0.00327804	0.00355093	0.00249408	TRIP6-001, TRIP6-003, TRIP6-007, TRIP6-008, TRIP6-004, TRIP6-006	SLC12A9
chr12	6578511	6578606	96	*	3	1.06724e-07	0.00332389	-0.00420324	-0.00344509	VAMP1-001, VAMP1-002, VAMP1-003, VAMP1-011, VAMP1-008, VAMP1-007, VAMP1-009	VAMP1
chr8	133930507	133930827	321	*	3	8.84247e-08	0.00337174	-0.00454512	-0.00387856	TG-003, TG-202	TG
chr20	52198164	52198378	215	*	4	2.18752e-08	0.00349318	-0.00288894	-0.00238551	ZNF217-201	ZNF217
chr15	76473995	76474309	315	*	4	2.51184e-08	0.00365946	-0.00512536	-0.00344445	RP11-593F23.1-001	TMEM266
chr7	30960225	30960418	194	*	2	8.52979e-11	0.00373597	-0.00260836	-0.00206365	AQP1-002, AQP1-003, AQP1-202	AQP1
chr1	89457462	89457642	181	*	2	5.39926e-08	0.00377084	-0.00782026	-0.005775	CCBL2-004, RBMXL1-001, CCBL2-201, CCBL2-003, CCBL2-001, RBMXL1-201, RBMXL1-002	KYAT3
chr1	159046391	159047034	644	*	6	5.93373e-11	0.00396501	-0.00636186	-0.00311808	AIM2-001	AIM2
chr6	447226	447777	552	*	4	1.27302e-08	0.00424693	-0.00378403	-0.00336971	NA	IRF4
chr3	33700962	33701223	262	*	7	1.65464e-10	0.00458003	0.00403154	0.00346291	CLASP2-010, CLASP2-003, CLASP2-013, CLASP2-015, CLASP2-024, CLASP2-014	CLASP2
chr20	35273933	35274281	349	*	2	6.35299e-09	0.00458313	-0.00570784	-0.00518239	SLA2-001, SLA2-002	SLA2
chr19	33726655	33726898	244	*	3	1.55889e-07	0.00469377	-0.00503014	-0.00321407	NA	SLC7A10
chr8	27468684	27469338	655	*	9	3.18478e-12	0.00477488	0.00329479	0.00219808	CLU-004, CLU-011, CLU-016, CLU-017, CLU-003, CLU-201, CLU-002	CLU
chr6	31544931	31545473	543	*	6	3.67852e-11	0.00481779	-0.00276063	-0.00208205	TNF-001	TNF
chr3	48471522	48471995	474	*	7	9.7141e-11	0.004846	0.00289462	0.00218964	PLXNB1-001, PLXNB1-201, PLXNB1-003, PLXNB1-202, PLXNB1-019	PLXNB1
chr11	61594708	61595050	343	*	5	1.08078e-10	0.004916	0.00787919	0.00623598	FADS2-003, FADS1-005, FADS1-006, FADS2-009, FADS2-010, FADS2-004	FADS2
chr12	48151974	48152363	390	*	6	1.04599e-09	0.00510041	0.00371098	0.00276571	RAPGEF3-201, RAPGEF3-017, RAPGEF3-003, RAPGEF3-202, RAPGEF3-001, RAPGEF3-012, RAPGEF3-004, RAPGEF3-005, RAPGEF3-013, SLC48A1-007, RAPGEF3-016, SLC48A1-009, RAPGEF3-015	RAPGEF3
chr2	160473039	160473496	458	*	5	6.88816e-10	0.00518971	0.00472366	0.0037753	BAZ2B-201, BAZ2B-202, BAZ2B-002, BAZ2B-001, AC009506.1-001, BAZ2B-014, BAZ2B-005, BAZ2B-015, BAZ2B-016	BAZ2B
chr1	17633534	17633681	148	*	2	1.80201e-08	0.00529204	-0.00399665	-0.00309119	PADI4-001, PADI4-002	PADI4
chr9	138967844	138967872	29	*	2	5.17395e-08	0.00537528	0.00488732	0.00418956	NA	NACC2
chr4	8601496	8601549	54	*	2	7.28993e-08	0.0054808	-0.0038299	-0.00236281	NA	CPZ
chr11	62620843	62621597	755	*	6	5.92982e-10	0.00555383	-0.00403773	-0.0032452	SNHG1-201, SNHG1-202, SNHG1-203, SLC3A2-001, SLC3A2-003, SLC3A2-201, SNHG1-204, SNHG1-205, SNHG1-206, SNHG1-207, SNHG1-208, SNHG1-209, SNHG1-022, SNHG1-016, SNHG1-013, SNHG1-025, SNHG1-004, SNHG1-002, SNHG1-011, SNHG1-019, SNHG1-003, SNHG1-023, SNHG1-006, SNHG1-005, SNHG1-001, SNHG1-017, SNHG1-010, SNHG1-008, SNHG1-021, SNHG1-020, SNHG1-007, SNHG1-018, SNHG1-009, SNHG1-012, SNHG1-014, SNHG1-015, …	SNORD30
chr12	4385356	4385759	404	*	4	2.99639e-09	0.00557401	-0.00302679	-0.00246188	CCND2-004, CCND2-AS2-001, CCND2-AS1-001	CCND2
chr12	2030178	2030223	46	*	3	1.46464e-07	0.00561123	0.00465564	0.00308324	NA	CACNA2D4
chr8	42037966	42038195	230	*	3	8.28669e-08	0.00572733	-0.00562098	-0.00512972	PLAT-010	PLAT
chr6	32819858	32820421	564	*	11	1.51477e-17	0.00578999	-0.00509514	-0.00321189	TAP1-001, PSMB9-001, TAP1-201, PSMB9-202, PSMB9-002, TAP1-002	TAP1
chr15	70767159	70767649	491	*	5	1.35087e-09	0.0059907	0.00423504	0.00333161	NA	UACA
chr19	44285940	44286076	137	*	5	9.70042e-10	0.00607013	-0.00251084	-0.00204973	KCNN4-001, KCNN4-007	KCNN4
chr11	67205869	67206434	566	*	5	4.66203e-10	0.00631065	-0.00384047	-0.00200775	PTPRCAP-001, CORO1B-007, CORO1B-005	CORO1B
chr19	54945959	54946218	260	*	5	2.51827e-07	0.00633275	0.00497396	0.00321024	AC008746.3-001, TTYH1-015, TTYH1-014, CTD-2587H19.2-001	TTYH1
chr17	46667587	46667812	226	*	6	8.65378e-08	0.00635687	0.00316267	0.00260138	HOXB-AS3-007, HOXB3-006, HOXB-AS3-017, HOXB3-003, HOXB-AS3-015, HOXB-AS3-014, HOXB3-004, HOXB-AS3-009, HOXB-AS3-005, HOXB-AS3-010, HOXB3-002	HOXB3
chr21	37451666	37451849	184	*	4	1.17087e-07	0.00642891	-0.00671428	-0.00541143	SETD4-007	SETD4
chr1	235092818	235092860	43	*	3	2.20578e-07	0.00651823	0.00467029	0.00410082	RP11-443B7.2-001	TOMM20
chr15	49462118	49462194	77	*	4	1.24137e-07	0.00659753	-0.00378451	-0.00264898	GALK2-002, GALK2-201, GALK2-005, GALK2-015, GALK2-012, GALK2-014, GALK2-013, GALK2-017, GALK2-006, GALK2-003, GALK2-004, GALK2-016, MIR4716-201	GALK2
chr6	15400500	15401067	568	*	4	2.47482e-08	0.00669544	0.00266749	0.0023318	JARID2-202	JARID2
chr17	80693809	80693912	104	*	3	1.76533e-07	0.00693487	0.00236817	0.00227415	FN3K-001, FN3K-003, RP11-388C12.5-001, FN3K-006, FN3K-005, FN3K-004	FN3K
chr13	50702675	50703026	352	*	6	2.89662e-10	0.00703227	-0.00425474	-0.00342936	NA	DLEU1
chr15	66795208	66795595	388	*	3	3.36559e-08	0.00709745	-0.00308433	-0.00303579	ZWILCH-001, RPL4-001, SNORD18C-201, SNORD16-201, SNORD18A-201, SNORD18B-201, ZWILCH-002, ZWILCH-004, RPL4-014, RPL4-006, RPL4-016, RPL4-011, RPL4-015, RPL4-007, RPL4-008, RPL4-013, RPL4-009, RPL4-005, RPL4-012, RPL4-010	RPL4
chrX	71363939	71364260	322	*	4	2.37902e-09	0.00719205	-0.00494427	-0.00319122	RP11-262D11.2-201	FLJ44635
chr1	233248845	233249314	470	*	4	3.26755e-09	0.0073288	0.00410455	0.00306857	NA	PCNX2
chr16	89628511	89628853	343	*	4	1.01281e-07	0.00738761	-0.00477976	-0.00379302	RPL13-001, SNORD68-201, RPL13-002, RPL13-003, RPL13-015, RPL13-006, RPL13-008, RPL13-004, RPL13-007, RPL13-005, RPL13-011, RPL13-016, RPL13-010, RPL13-018, RPL13-009, RPL13-017	RPL13
chr17	34207332	34207663	332	*	5	8.31624e-08	0.00769749	-0.00242363	-0.00217121	CCL5-001, CCL5-002, CCL5-003	CCL5
chr3	45984743	45985168	426	*	6	6.58482e-08	0.00775017	-0.00461694	-0.00403659	CXCR6-001, CXCR6-003, CXCR6-004	FYCO1
chr11	128554774	128555317	544	*	6	4.34477e-09	0.0078344	0.0042177	0.00245981	RP11-744N12.3-001, FLI1-203, RP11-744N12.3-002, FLI1-004	FLI1
chr8	144631524	144632005	482	*	7	1.22391e-10	0.00801086	-0.00553074	-0.00387605	RP11-661A12.5-001	GSDMD
chr7	105319558	105319819	262	*	5	2.87375e-08	0.00828902	0.00305565	0.00226765	ATXN7L1-009, ATXN7L1-007, ATXN7L1-008, ATXN7L1-006	ATXN7L1
chr15	43809486	43809865	380	*	6	3.05348e-10	0.00867947	0.00343474	0.0020574	MAP1A-001, MAP1A-201	MAP1A
chr17	73642080	73642773	694	*	9	7.50485e-11	0.00873119	0.00282159	0.00210825	SMIM6-002, SMIM6-001	RECQL5
chr12	56329615	56329903	289	*	4	6.7052e-08	0.00903195	-0.00491953	-0.00398817	DGKA-010, DGKA-025, DGKA-006, DGKA-023, DGKA-008, DGKA-051	DGKA
chr12	132663428	132663883	456	*	8	3.2217e-11	0.00915202	-0.00409011	-0.00226791	NA	GALNT9
chr6	106546704	106546824	121	*	5	1.57889e-07	0.00956435	-0.00487171	-0.00362218	PRDM1-002, PRDM1-007, PRDM1-003, RP1-134E15.3-001	PRDM1
chr6	31650735	31651411	677	*	19	4.95298e-19	0.00976201	0.00596643	0.00367737	LY6G5C-203, LY6G5C-001, LY6G5C-007, LY6G5C-002, LY6G5C-008	LY6G5C
chr7	871984	872547	564	*	9	2.92667e-11	0.00979398	-0.00525285	-0.00347071	SUN1-003, SUN1-005, SUN1-007, SUN1-001, SUN1-004, SUN1-019, SUN1-202, SUN1-018, SUN1-022, SUN1-020, SUN1-023	SUN1
chr2	231090531	231091055	525	*	6	1.43489e-09	0.00984769	-0.00489858	-0.00296491	SP140-009, SP140-201, SP140-003, SP140-002, SP110-006, SP140-004, SP140-202, SP140-008, SP140-203, SP110-202, SP140-010	SP140
chr14	98444151	98444533	383	*	5	3.47498e-07	0.00990526	-0.00466513	-0.00321714	C14orf64-001, C14orf64-002, C14orf64-003, C14orf64-006, C14orf64-005, C14orf64-004	LINC01550
chr19	15217635	15217781	147	*	2	2.91886e-08	0.00994765	0.0030605	0.00269002	SYDE1-001, SYDE1-004, SYDE1-003, SYDE1-002	SYDE1
chr19	49993008	49993873	866	*	8	2.1665e-09	0.0100509	-0.00442282	-0.0023384	SNORD33-201, SNORD35A-201, SNORD32A-201, SNORD34-201, RPL13A-011, RPL13A-010, RPL13A-003, RPL13A-012	SNORD32A
chr6	34206400	34206683	284	*	4	8.94203e-09	0.0105455	-0.00347303	-0.00271692	HMGA1-004, HMGA1-001, HMGA1-201, HMGA1-202, HMGA1-002, HMGA1-203, HMGA1-003	HMGA1
chr6	149806502	149806659	158	*	4	1.42201e-08	0.0108897	-0.00334149	-0.00289886	ZC3H12D-201, ZC3H12D-003, ZC3H12D-202, ZC3H12D-203	ZC3H12D
chr11	83393062	83393570	509	*	5	2.16084e-14	0.0130436	-0.0040057	-0.0022468	DLG2-008, DLG2-007, DLG2-024, DLG2-016, DLG2-022, DLG2-023	DLG2
chr6	33173024	33173581	558	*	13	3.0203e-13	0.0131594	-0.00399212	-0.00191335	HSD17B8-001, HSD17B8-002	HSD17B8
chr3	71275993	71276631	639	*	5	4.40589e-09	0.0131945	-0.00543946	-0.00392209	NA	FOXP1
chr17	47288218	47288569	352	*	4	1.06794e-07	0.013292	-0.00320135	-0.00261247	ABI3-001, GNGT2-001, ABI3-002, GNGT2-006, GNGT2-005, GNGT2-003, GNGT2-002, GNGT2-004	ABI3
chr17	46233714	46233967	254	*	4	3.93572e-07	0.0133481	0.00304623	0.00269155	MIR1203-201	SKAP1
chr6	33240820	33241594	775	*	6	3.67852e-11	0.0135641	-0.0044888	-0.00345237	VPS52-201, RPS18-001, VPS52-001, VPS52-005, VPS52-004, RPS18-004, RPS18-006, RPS18-002, RPS18-003, VPS52-002, VPS52-007, RPS18-005, RPS18-007	RPS18
chr2	105372007	105372265	259	*	4	1.88644e-08	0.0140956	0.00593087	0.00343864	LINC01114-003, LINC01114-002, LINC01114-001	LINC01114
chr15	74495109	74495401	293	*	6	1.54501e-09	0.0144771	-0.00356086	-0.00229112	STRA6-001, RP11-60L3.1-004, RP11-60L3.1-001, RP11-60L3.1-003, STRA6-005, STRA6-004, STRA6-015, STRA6-020, STRA6-013, STRA6-016, STRA6-021, STRA6-012, STRA6-014	STRA6
chr7	91808899	91809117	219	*	5	9.51928e-08	0.0147306	0.0023903	0.00172903	LRRD1-001, LRRD1-004, LRRD1-003, LRRD1-002	CYP51A1
chr6	30647539	30647649	111	*	4	1.02815e-08	0.014807	-0.00419376	-0.00376471	NA	PPP1R18
chr17	76801579	76801775	197	*	3	7.5215e-08	0.0148591	-0.00601523	-0.00422324	NA	USP36
chr15	40633124	40633232	109	*	5	1.14066e-07	0.0150492	0.00291485	0.00201279	C15orf52-003, C15orf52-005, C15orf52-004, C15orf52-002, C15orf52-007	CCDC9B
chr6	10839408	10839508	101	*	3	2.20411e-07	0.015615	-0.00359759	-0.00290616	MAK-001, MAK-002, MAK-202	TMEM14B
chr11	111249659	111250619	961	*	12	1.88225e-14	0.0160192	-0.00664642	-0.00283928	POU2AF1-001, POU2AF1-002, POU2AF1-003	POU2AF1
chr5	76115784	76116169	386	*	6	8.61718e-08	0.0167921	0.00265377	0.00211947	F2RL1-001, F2RL1-002	F2RL1
chr11	69240780	69241075	296	*	4	8.52234e-08	0.0168915	-0.00580916	-0.00406012	AP000439.1-001	MYEOV
chr20	43343233	43343515	283	*	5	2.89914e-08	0.0186926	0.00350335	0.0020339	WISP2-001, WISP2-003, WISP2-002, WISP2-004	LINC01260
chr1	19990624	19990845	222	*	5	1.37991e-09	0.0199117	-0.00451422	-0.00311884	HTR6-001	HTR6
chr4	89978251	89978300	50	*	2	4.07029e-07	0.0199782	0.00308278	0.00291041	FAM13A-022, FAM13A-004, FAM13A-023, FAM13A-012, FAM13A-010	FAM13A
chr16	30485296	30485966	671	*	7	3.67852e-11	0.020063	-0.00327375	-0.0020177	ITGAL-001, ITGAL-002, ITGAL-004, ITGAL-201, ITGAL-010, ITGAL-003, ITGAL-007, ITGAL-012, ITGAL-011, ITGAL-009, ITGAL-005, ITGAL-008	ITGAL
chr17	57918262	57918630	369	*	4	2.22861e-07	0.0201098	-0.00432834	-0.00393309	MIR21-201	MIR21
chr21	43823604	43824109	506	*	9	4.45606e-10	0.0204707	-0.00532361	-0.00324628	UBASH3A-002, UBASH3A-001, UBASH3A-003, UBASH3A-201, UBASH3A-004	UBASH3A
chr5	134735362	134736026	665	*	11	4.1567e-11	0.0206558	0.00340691	0.00246256	H2AFY-004, H2AFY-002, H2AFY-008, H2AFY-003, H2AFY-014, H2AFY-019, H2AFY-006, H2AFY-017, H2AFY-021, H2AFY-015, H2AFY-012, H2AFY-005, H2AFY-001, CTC-203F4.2-001	H2AFY
chr17	72462417	72462691	275	*	7	3.19691e-08	0.0219262	0.00287453	0.00237389	CD300A-002, CD300A-001, CD300A-005, CD300A-003, CD300A-006, CD300A-004	CD300A
chr18	77157986	77158203	218	*	4	5.70673e-08	0.0219673	-0.00412929	-0.00259019	NFATC1-007, NFATC1-006, NFATC1-005	NFATC1
chr11	1912178	1912186	9	*	3	3.33451e-07	0.0223021	0.00267683	0.0019732	C11orf89-001	LSP1
chr8	141599356	141599436	81	*	3	2.73014e-07	0.0223049	-0.00318139	-0.00241865	NA	AGO2
chr3	52280688	52280702	15	*	2	8.20442e-08	0.0235566	-0.00407873	-0.0029333	PPM1M-001, PPM1M-201, PPM1M-004, PPM1M-202, PPM1M-006, PPM1M-002, PPM1M-008, PPM1M-005, PPM1M-003	PPM1M
chr2	160654866	160655270	405	*	7	7.25806e-08	0.0242255	0.00360123	0.00233249	CD302-001, CD302-201, CD302-002	LY75-CD302
chr17	76129331	76129533	203	*	4	4.47517e-08	0.0243932	-0.00391903	-0.00233462	TMC6-002, TMC6-011, TMC6-014, TMC8-013, TMC8-008, TMC8-007	TMC8
chr20	3051954	3052345	392	*	10	7.17317e-08	0.0255405	0.00444588	0.0029436	OXT-001	OXT
chr12	124864657	124865130	474	*	4	3.91854e-08	0.0258252	0.00452212	0.00265605	NA	NCOR2
chr14	50864006	50864415	410	*	9	6.90823e-08	0.028273	0.00316508	0.00212317	CDKL1-003, CDKL1-001, CDKL1-005, CDKL1-006, CDKL1-004, RP11-247L20.3-001	CDKL1
chr19	15590532	15590840	309	*	5	1.80293e-09	0.0289389	0.00265318	0.00178457	PGLYRP2-002, PGLYRP2-001, PGLYRP2-004	PGLYRP2
chr14	23305780	23305957	178	*	4	3.67039e-07	0.0323884	0.00347579	0.00252	MMP14-001, MMP14-005, MMP14-006, MMP14-003, MMP14-007	MMP14
chr1	45190262	45190297	36	*	2	3.34702e-07	0.0329586	-0.00549323	-0.00527208	C1orf228-019, C1orf228-011, C1orf228-007, C1orf228-009, C1orf228-010, C1orf228-008, C1orf228-020	ARMH1
chr15	91427605	91428456	852	*	10	8.00472e-09	0.0333981	0.00363792	0.00231267	FES-001, FES-005, FES-006, FES-017, FES-007, FES-011, FES-018, FES-201, FES-010, FES-003, FES-019, FES-009, FES-012, FES-020	FES
chr13	31480225	31480335	111	*	4	3.18411e-07	0.0344925	-0.00533525	-0.0031504	MEDAG-001, MEDAG-002	MEDAG
chr19	50059937	50059946	10	*	2	5.56753e-07	0.0371403	-0.00683703	-0.00680164	NOSIP-014	NOSIP
chr17	41739130	41739760	631	*	5	2.04787e-08	0.0396491	-0.00301197	-0.00224511	MEOX1-001, MEOX1-201, MEOX1-003, MEOX1-002	MEOX1
chr12	54413000	54413384	385	*	4	1.05372e-07	0.0405564	0.00233329	0.00204564	AC012531.25-001	HOXC6
chr17	1617291	1617465	175	*	5	1.34278e-07	0.0427286	0.00248565	0.00168586	MIR22HG-201	MIR22HG
chr6	31322348	31322996	649	*	6	1.72426e-09	0.0428739	-0.0050649	-0.00308985	HLA-B-001, HLA-B-003, HLA-B-005, HLA-B-009, HLA-B-008, HLA-B-007, HLA-B-002, XXbac-BPG248L24.12-001	HLA-B
chr5	134456168	134456203	36	*	2	4.91177e-07	0.0431501	-0.00199328	-0.00193861	CTC-276P9.2-001	C5orf66
chr4	154711280	154711906	627	*	12	3.38872e-09	0.0445698	0.00307662	0.00193057	SFRP2-001	SFRP2
chr22	30476089	30476525	437	*	12	3.44429e-08	0.0478025	0.00259345	0.00159176	HORMAD2-002, HORMAD2-001, CTA-85E5.10-003, CTA-85E5.10-002, HORMAD2-003, CTA-85E5.10-001	HORMAD2
chr11	2321770	2322808	1039	*	24	2.26359e-22	0.0527489	0.0060026	0.00259577	TSPAN32-001, TSPAN32-004, TSPAN32-014, TSPAN32-005, C11orf21-001, TSPAN32-007, TSPAN32-002, TSPAN32-003, C11orf21-004, TSPAN32-006, C11orf21-002, TSPAN32-012, TSPAN32-019, TSPAN32-011, TSPAN32-008, TSPAN32-010, C11orf21-005, TSPAN32-009	C11orf21
chr17	27044881	27045536	656	*	12	3.09016e-09	0.0529226	0.00285	0.00199114	RAB34-001, RAB34-004, RPL23A-003, RPL23A-004, RPL23A-009, RAB34-006, RAB34-005, RAB34-018, RAB34-009, RAB34-007, RAB34-019, RAB34-014, RPL23A-001, RAB34-010, RAB34-003, RAB34-201, RAB34-008, RAB34-002, RAB34-013, RAB34-012, RAB34-011, RPL23A-002, RAB34-020, RPL23A-008, RAB34-021, RAB34-022	RAB34
chr5	148786302	148786518	217	*	4	1.34278e-07	0.0556728	-0.00259152	-0.00145929	MIR143HG-001, MIR143HG-004, MIR143HG-003, MIR143HG-002, AC131025.8-001, MIR143HG-007, MIR143HG-008, MIR143HG-006, MIR143HG-005, MIR143HG-009	CARMN
chr11	117695828	117696015	188	*	2	2.44406e-07	0.0567422	0.00387713	0.0027332	FXYD2-002, FXYD2-003, FXYD2-007, FXYD2-006	FXYD2
chr22	39712956	39713086	131	*	6	2.10107e-07	0.0581356	0.00381208	-0.000728863	SNORD83A-201, RPL3-003, RPL3-004, RPL3-016, RPL3-017, RPL3-015	RPL3
chr3	186505133	186505515	383	*	4	5.65962e-09	0.0588595	-0.00506908	-0.00323901	SNORA63-201, SNORA63.6-201, SNORA81-201, EIF4A2-026, EIF4A2-022, EIF4A2-007, EIF4A2-023, EIF4A2-021, EIF4A2-025, EIF4A2-027, EIF4A2-024, SNORA4-201	SNORA4
chr10	3824016	3824387	372	*	3	7.65012e-08	0.0591645	-0.00491648	-0.0035778	KLF6-004, KLF6-005, KLF6-006	KLF6
chr10	104535521	104536121	601	*	10	3.01207e-10	0.0592154	0.00284829	0.00169236	WBP1L-001	WBP1L
chr17	76899694	76899772	79	*	2	3.97743e-07	0.0605844	-0.00240887	-0.00231999	DDC8-001, DDC8-004, DDC8-003, DDC8-002, CTD-2373H9.5-001	TIMP2
chr2	225266263	225266656	394	*	5	4.76672e-11	0.0632376	0.00327094	0.00232142	FAM124B-001, FAM124B-002, FAM124B-003	FAM124B
chr19	10221818	10222409	592	*	7	3.37753e-10	0.0657169	-0.00466767	-0.00250237	P2RY11-001, PPAN-009, SNORD105B-201, PPAN-005, P2RY11-002, PPAN-008	PPAN-P2RY11
chr2	242052102	242052394	293	*	2	1.95858e-07	0.0672353	-0.00331586	-0.00296346	PASK-016, PASK-015	PASK
chr16	66400320	66400411	92	*	5	4.88334e-07	0.0714929	0.00212132	0.00146575	CDH5-001, CDH5-008	CDH5
chr11	60822690	60822826	137	*	2	1.1886e-07	0.078124	-0.00180123	-0.00166601	RP11-881M11.8-001	CD6
chr1	32264223	32264703	481	*	8	1.54501e-09	0.0820041	-0.00238898	-0.00120016	SPOCD1-013, SPOCD1-004, SPOCD1-006, SPOCD1-005, SPOCD1-015, SPOCD1-012, SPOCD1-014	SPOCD1
chr15	41061527	41061689	163	*	2	9.92074e-08	0.0903249	0.00222248	0.00184092	C15orf62-002, DNAJC17-010	DNAJC17
chr1	9788715	9788767	53	*	2	1.62141e-07	0.093059	-0.00459304	-0.0034526	NA	PIK3CD
chr6	32164723	32164816	94	*	3	1.76754e-07	0.0932554	0.00362472	0.00273994	GPSM3-002, NOTCH4-201, NOTCH4-005	NOTCH4
chr17	2169502	2169593	92	*	4	2.07701e-07	0.101476	-0.00379775	-0.0032192	SMG6-002, SMG6-021	SMG6
chr3	49459855	49459940	86	*	4	4.6936e-07	0.105438	0.0019577	0.00155071	AMT-003, AMT-201, AMT-008, NICN1-AS1-001, AMT-005, AMT-013, AMT-006, AMT-014, AMT-020, AMT-004, AMT-002, AMT-019, AMT-009, AMT-018, AMT-017, AMT-015, AMT-016, AMT-007, AMT-021, AMT-202, AMT-203	NICN1
chr6	31539735	31540411	677	*	13	6.8057e-08	0.110754	-0.0044476	-0.00307446	LTA-001, LTA-002, LTA-004, LTA-003	LTA
chr6	29691981	29692995	1015	*	18	1.34307e-23	0.112392	-0.00487815	-0.00199941	HLA-F-003, HLA-F-203, HLA-F-001, HLA-F-004, HCG4P11-001, RPL23AP1-001, HLA-F-006, HLA-F-002, HLA-F-204, HLA-F-005, HLA-F-007, HLA-F-014, HLA-F-013, HLA-F-009, HLA-F-012, HLA-F-011, HLA-F-010, HLA-F-008, HLA-F-015	HLA-F
chr3	46449100	46449313	214	*	4	1.0196e-07	0.139673	0.00372849	0.00255287	CCRL2-001, CCRL2-002, CCRL2-004, CCRL2-003, CCRL2-005, CCRL2-007, RP11-24F11.2-001, CCRL2-006	CCRL2
chr20	57582787	57583195	409	*	11	4.85622e-08	0.204438	0.00296331	0.00174124	CTSZ-001, CTSZ-003, CTSZ-002, CTSZ-005	CTSZ
chr19	58446600	58446988	389	*	11	3.08553e-08	0.206016	0.00366782	0.00201367	ZNF418-001, ZNF418-003, ZNF418-010, ZNF418-006, ZNF418-002, ZNF418-008, ZNF418-004, ZNF418-007, ZNF418-011, ZNF418-005	ZNF418
chr8	124194770	124195133	364	*	7	5.7081e-08	0.214617	0.00233901	0.00154534	FAM83A-002, FAM83A-201, FAM83A-004, RP11-539E17.5-001, FAM83A-003	FAM83A
chr11	118781515	118782085	571	*	10	4.15827e-10	0.341451	-0.00331966	-0.00149992	BCL9L-001, BCL9L-010, MIR4492-201	BCL9L
chr1	159923725	159923861	137	*	2	2.43378e-08	0.351587	-0.00459447	-0.00231878	SLAMF9-002, SLAMF9-001, SLAMF9-004, SLAMF9-003	SLAMF9
chr3	111717793	111718135	343	*	8	1.12365e-07	0.383826	0.00414758	0.00207855	TAGLN3-001, TAGLN3-201, TAGLN3-003, TAGLN3-004, TAGLN3-002, TAGLN3-006, TAGLN3-005	TAGLN3
chr20	36148604	36149081	478	*	22	5.13163e-08	0.677385	0.00380262	0.00183928	NNAT-001, NNAT-002, BLCAP-009, BLCAP-010, BLCAP-005	BLCAP
